# Supplementary material for: The synthesis of brominated-boron-doped PAHs by alkyne 1,1-bromoboration: mechanistic and functionalisation studies
Source: Chem Sci. 2020 Feb 27;11(12):3258–67. doi: 10.1039/c9sc05404a (PMC8157679; doi:10.1039/c9sc05404a)
Supplement: SC-011-C9SC05404A-s002 [file SC-011-C9SC05404A-s002.cif]

# Electronic Supplementary Material (ESI) for Chemical Science.
# This journal is © The Royal Society of Chemistry 2020

####################################################################### 
# 
# This file contains crystal structure data downloaded from the 
# Cambridge Structural Database (CSD) hosted by the Cambridge 
# Crystallographic Data Centre (CCDC).
# 
# Full information about CCDC data access policies and citation 
# guidelines are available at http://www.ccdc.cam.ac.uk/access/V1 
# 
# Audit and citation data items may have been added by the CCDC. 
# Please retain this information to preserve the provenance of 
# this file and to allow appropriate attribution of the data. 
# 
#######################################################################

data_amji421
_database_code_depnum_ccdc_archive 'CCDC 1961365'
loop_
_audit_author_name
_audit_author_address
'Marina Uzelac'
;University of Edinburgh
United Kingdom
;
_audit_update_record             
;
2019-10-25 deposited with the CCDC.	2020-02-26 downloaded from the CCDC.
;
_audit_creation_date             2018-07-11
_audit_creation_method           
;
Olex2 1.2
(compiled 2017.08.10 svn.r3458 for OlexSys, GUI svn.r5381)
;
_shelx_SHELXL_version_number     2017/1
_chemical_name_common            ?
_chemical_name_systematic        ?
_chemical_formula_moiety         'C30 H26 B Br'
_chemical_formula_sum            'C30 H26 B Br'
_chemical_formula_weight         477.23
_chemical_melting_point          ?
_chemical_oxdiff_formula         C30H20B1Br1
_chemical_oxdiff_usercomment     RJK341
loop_
_atom_type_symbol
_atom_type_description
_atom_type_scat_dispersion_real
_atom_type_scat_dispersion_imag
_atom_type_scat_source
C C 0.0033 0.0016 'International Tables Vol C Tables 4.2.6.8 and 6.1.1.4'
H H 0.0000 0.0000 'International Tables Vol C Tables 4.2.6.8 and 6.1.1.4'
B B 0.0013 0.0007 'International Tables Vol C Tables 4.2.6.8 and 6.1.1.4'
Br Br -0.2901 2.4595 'International Tables Vol C Tables 4.2.6.8 and 6.1.1.4'

_shelx_space_group_comment       
;
The symmetry employed for this shelxl refinement is uniquely defined
by the following loop, which should always be used as a source of
symmetry information in preference to the above space-group names.
They are only intended as comments.
;
_space_group_crystal_system      monoclinic
_space_group_IT_number           14
_space_group_name_H-M_alt        'P 1 21/c 1'
_space_group_name_Hall           '-P 2ybc'
loop_
_space_group_symop_operation_xyz
'x, y, z'
'-x, y+1/2, -z+1/2'
'-x, -y, -z'
'x, -y-1/2, z-1/2'

_cell_length_a                   16.2062(11)
_cell_length_b                   8.1904(4)
_cell_length_c                   17.1370(7)
_cell_angle_alpha                90
_cell_angle_beta                 91.218(5)
_cell_angle_gamma                90
_cell_volume                     2274.2(2)
_cell_formula_units_Z            4
_cell_measurement_reflns_used    2793
_cell_measurement_temperature    150.0(3)
_cell_measurement_theta_max      26.0430
_cell_measurement_theta_min      3.4210
_shelx_estimated_absorpt_T_max   0.982
_shelx_estimated_absorpt_T_min   0.611
_exptl_absorpt_coefficient_mu    1.824
_exptl_absorpt_correction_T_max  1.00000
_exptl_absorpt_correction_T_min  0.49530
_exptl_absorpt_correction_type   multi-scan
_exptl_absorpt_process_details   
;
CrysAlisPro 1.171.38.46 (Rigaku Oxford Diffraction, 2015)
Empirical absorption correction using spherical harmonics,
 implemented in SCALE3 ABSPACK scaling algorithm.
;
_exptl_absorpt_special_details   ?
_exptl_crystal_colour            'clear orange'
_exptl_crystal_colour_lustre     clear
_exptl_crystal_colour_primary    orange
_exptl_crystal_density_diffrn    1.394
_exptl_crystal_density_meas      ?
_exptl_crystal_density_method    ?
_exptl_crystal_description       plate
_exptl_crystal_F_000             984
_exptl_crystal_size_max          0.3
_exptl_crystal_size_mid          0.3
_exptl_crystal_size_min          0.01
_exptl_transmission_factor_max   ?
_exptl_transmission_factor_min   ?
_diffrn_reflns_av_R_equivalents  0.0512
_diffrn_reflns_av_unetI/netI     0.0780
_diffrn_reflns_Laue_measured_fraction_full 0.998
_diffrn_reflns_Laue_measured_fraction_max 0.870
_diffrn_reflns_limit_h_max       21
_diffrn_reflns_limit_h_min       -16
_diffrn_reflns_limit_k_max       10
_diffrn_reflns_limit_k_min       -10
_diffrn_reflns_limit_l_max       23
_diffrn_reflns_limit_l_min       -22
_diffrn_reflns_number            12886
_diffrn_reflns_point_group_measured_fraction_full 0.998
_diffrn_reflns_point_group_measured_fraction_max 0.870
_diffrn_reflns_theta_full        25.242
_diffrn_reflns_theta_max         29.131
_diffrn_reflns_theta_min         2.756
_diffrn_ambient_environment      N~2~
_diffrn_ambient_temperature      150.0(3)
_diffrn_detector                 'CCD plate'
_diffrn_detector_area_resol_mean 8.0714
_diffrn_detector_type            Eos
_diffrn_measured_fraction_theta_full 0.998
_diffrn_measured_fraction_theta_max 0.870
_diffrn_measurement_details      
;
List of Runs (angles in degrees, time in seconds):

  # Type    Start    End  Width  t~exp~   \w     \q     \k     \f   Frames
#--------------------------------------------------------------------------
  1  \w    -17.00  24.00   1.00  105.00    --  -18.77 -99.00 -90.00   41
  2  \w    -32.00  33.00   1.00  105.00    --   20.02 -57.00  90.00   65
  3  \w     11.00  59.00   1.00  105.00    --   20.02  57.00-150.00   48
  4  \w    -51.00  -2.00   1.00  105.00    --   20.02 -37.00 -90.00   49
  5  \w     20.00  47.00   1.00  105.00    --   20.02 -37.00 -90.00   27
  6  \w    -43.00  34.00   1.00  105.00    --   20.02 -37.00   0.00   77
;
_diffrn_measurement_device       'four-circle diffractometer'
_diffrn_measurement_device_type  'SuperNova, Single source at offset, Eos'
_diffrn_measurement_method       '\w scans'
_diffrn_orient_matrix_type       
'CrysAlisPro convention (1999,Acta A55,543-557)'
_diffrn_orient_matrix_UB_11      0.0432101000
_diffrn_orient_matrix_UB_12      0.0127119000
_diffrn_orient_matrix_UB_13      -0.0014443000
_diffrn_orient_matrix_UB_21      0.0010825000
_diffrn_orient_matrix_UB_22      -0.0435020000
_diffrn_orient_matrix_UB_23      -0.0357631000
_diffrn_orient_matrix_UB_31      -0.0067959000
_diffrn_orient_matrix_UB_32      0.0737793000
_diffrn_orient_matrix_UB_33      -0.0208616000
_diffrn_radiation_monochromator  mirror
_diffrn_radiation_probe          x-ray
_diffrn_radiation_type           MoK\a
_diffrn_radiation_wavelength     0.71073
_diffrn_source                   'micro-focus sealed X-ray tube'
_diffrn_source_type              'SuperNova (Mo) X-ray Source'
_reflns_Friedel_coverage         0.000
_reflns_Friedel_fraction_full    .
_reflns_Friedel_fraction_max     .
_reflns_number_gt                3385
_reflns_number_total             5322
_reflns_odcompleteness_completeness 99.82
_reflns_odcompleteness_iscentric 1
_reflns_odcompleteness_theta     26.32
_reflns_special_details          
;
 Reflections were merged by SHELXL according to the crystal
 class for the calculation of statistics and refinement.
 
 _reflns_Friedel_fraction is defined as the number of unique
 Friedel pairs measured divided by the number that would be
 possible theoretically, ignoring centric projections and
 systematic absences.
;
_reflns_threshold_expression     'I > 2\s(I)'
_computing_cell_refinement       'CrysAlisPro 1.171.38.46 (Rigaku OD, 2015)'
_computing_data_collection       'CrysAlisPro 1.171.38.46 (Rigaku OD, 2015)'
_computing_data_reduction        'CrysAlisPro 1.171.38.46 (Rigaku OD, 2015)'
_computing_molecular_graphics    'Olex2 (Dolomanov et al., 2009)'
_computing_publication_material  'Olex2 (Dolomanov et al., 2009)'
_computing_structure_refinement  'ShelXL (Sheldrick, 2015)'
_computing_structure_solution    'ShelXT (Sheldrick, 2015)'
_refine_diff_density_max         0.537
_refine_diff_density_min         -0.535
_refine_diff_density_rms         0.079
_refine_ls_extinction_coef       .
_refine_ls_extinction_method     none
_refine_ls_goodness_of_fit_ref   1.018
_refine_ls_hydrogen_treatment    constr
_refine_ls_matrix_type           full
_refine_ls_number_parameters     293
_refine_ls_number_reflns         5322
_refine_ls_number_restraints     0
_refine_ls_R_factor_all          0.0994
_refine_ls_R_factor_gt           0.0516
_refine_ls_restrained_S_all      1.018
_refine_ls_shift/su_max          0.001
_refine_ls_shift/su_mean         0.000
_refine_ls_structure_factor_coef Fsqd
_refine_ls_weighting_details     
'w=1/[\s^2^(Fo^2^)+(0.0465P)^2^+0.8515P] where P=(Fo^2^+2Fc^2^)/3'
_refine_ls_weighting_scheme      calc
_refine_ls_wR_factor_gt          0.1045
_refine_ls_wR_factor_ref         0.1251
_refine_special_details          ?
_olex2_refinement_description    
;
1. Fixed Uiso
 At 1.2 times of:
  All C(H) groups, All C(H,H) groups
 At 1.5 times of:
  All C(H,H,H) groups
2.a Secondary CH2 refined with riding coordinates:
 C19(H19A,H19B), C20(H20A,H20B)
2.b Aromatic/amide H refined with riding coordinates:
 C2(H2), C18(H18), C14(H14), C4(H4), C17(H17), C15(H15), C26(H26), C24(H24),
 C6(H6), C5(H5)
2.c Idealised Me refined as rotating group:
 C29(H29A,H29B,H29C), C28(H28A,H28B,H28C), C30(H30A,H30B,H30C), C21(H21A,H21B,
 H21C)
;
_atom_sites_solution_hydrogens   geom
_atom_sites_solution_primary     dual
_atom_sites_solution_secondary   ?
loop_
_atom_site_label
_atom_site_type_symbol
_atom_site_fract_x
_atom_site_fract_y
_atom_site_fract_z
_atom_site_U_iso_or_equiv
_atom_site_adp_type
_atom_site_occupancy
_atom_site_site_symmetry_order
_atom_site_calc_flag
_atom_site_refinement_flags_posn
_atom_site_refinement_flags_adp
_atom_site_refinement_flags_occupancy
_atom_site_disorder_assembly
_atom_site_disorder_group
Br1 Br 0.73925(3) -0.03411(5) 0.16478(2) 0.04073(14) Uani 1 1 d . . . . .
C9 C 0.51699(19) 0.1009(4) 0.37952(18) 0.0237(7) Uani 1 1 d . . . . .
C2 C 0.62679(19) 0.2930(4) 0.46800(18) 0.0229(7) Uani 1 1 d . . . . .
H2 H 0.662917 0.356878 0.497813 0.027 Uiso 1 1 calc R . . . .
C10 C 0.6004(2) 0.1193(4) 0.35625(18) 0.0239(7) Uani 1 1 d . . . . .
C13 C 0.7686(2) 0.1678(4) 0.29672(19) 0.0275(7) Uani 1 1 d . . . . .
C12 C 0.7113(2) 0.0705(4) 0.26164(19) 0.0285(8) Uani 1 1 d . . . . .
C8 C 0.48901(19) 0.1800(4) 0.44754(19) 0.0246(7) Uani 1 1 d . . . . .
C1 C 0.6557(2) 0.2232(4) 0.40146(18) 0.0241(7) Uani 1 1 d . . . . .
C11 C 0.6274(2) 0.0406(4) 0.28793(18) 0.0270(7) Uani 1 1 d . . . . .
C22 C 0.80055(19) 0.3851(4) 0.41513(19) 0.0251(7) Uani 1 1 d . . . . .
C3 C 0.5451(2) 0.2737(4) 0.49420(19) 0.0260(7) Uani 1 1 d . . . . .
C7 C 0.4053(2) 0.1671(4) 0.4697(2) 0.0298(8) Uani 1 1 d . . . . .
C18 C 0.5706(2) -0.0590(4) 0.24669(19) 0.0313(8) Uani 1 1 d . . . . .
H18 H 0.588222 -0.115266 0.202953 0.038 Uiso 1 1 calc R . . . .
C16 C 0.4606(2) 0.0052(4) 0.3341(2) 0.0298(8) Uani 1 1 d . . . . .
C27 C 0.8424(2) 0.3504(4) 0.48621(19) 0.0283(8) Uani 1 1 d . . . . .
C14 C 0.3503(2) 0.0725(4) 0.4211(2) 0.0361(9) Uani 1 1 d . . . . .
H14 H 0.294836 0.065691 0.433681 0.043 Uiso 1 1 calc R . . . .
C4 C 0.5172(2) 0.3466(4) 0.5629(2) 0.0310(8) Uani 1 1 d . . . . .
H4 H 0.553929 0.405581 0.594433 0.037 Uiso 1 1 calc R . . . .
C17 C 0.4906(2) -0.0758(4) 0.2687(2) 0.0352(9) Uani 1 1 d . . . . .
H17 H 0.455259 -0.142692 0.239566 0.042 Uiso 1 1 calc R . . . .
C23 C 0.8078(2) 0.5453(4) 0.38472(19) 0.0283(7) Uani 1 1 d . . . . .
C15 C 0.3768(2) -0.0060(4) 0.3580(2) 0.0365(9) Uani 1 1 d . . . . .
H15 H 0.339819 -0.069614 0.328989 0.044 Uiso 1 1 calc R . . . .
C19 C 0.8549(2) 0.1912(4) 0.2654(2) 0.0345(8) Uani 1 1 d . . . . .
H19A H 0.875048 0.298119 0.280841 0.041 Uiso 1 1 calc R . . . .
H19B H 0.851905 0.188338 0.208775 0.041 Uiso 1 1 calc R . . . .
C26 C 0.8881(2) 0.4712(4) 0.5243(2) 0.0318(8) Uani 1 1 d . . . . .
H26 H 0.916047 0.445206 0.570592 0.038 Uiso 1 1 calc R . . . .
C24 C 0.8532(2) 0.6619(4) 0.4257(2) 0.0332(8) Uani 1 1 d . . . . .
H24 H 0.856578 0.766843 0.405306 0.040 Uiso 1 1 calc R . . . .
C25 C 0.8935(2) 0.6284(4) 0.4957(2) 0.0334(8) Uani 1 1 d . . . . .
C6 C 0.3809(2) 0.2445(4) 0.5383(2) 0.0353(9) Uani 1 1 d . . . . .
H6 H 0.326226 0.236895 0.553185 0.042 Uiso 1 1 calc R . . . .
C5 C 0.4358(2) 0.3315(4) 0.5842(2) 0.0365(9) Uani 1 1 d . . . . .
H5 H 0.418062 0.380585 0.629815 0.044 Uiso 1 1 calc R . . . .
C29 C 0.7657(2) 0.5903(4) 0.3085(2) 0.0367(9) Uani 1 1 d . . . . .
H29A H 0.794917 0.542272 0.266149 0.055 Uiso 1 1 calc GR . . . .
H29B H 0.765254 0.706890 0.302858 0.055 Uiso 1 1 calc GR . . . .
H29C H 0.709955 0.550381 0.308037 0.055 Uiso 1 1 calc GR . . . .
C20 C 0.9163(2) 0.0622(4) 0.2940(2) 0.0388(9) Uani 1 1 d . . . . .
H20A H 0.919541 0.064942 0.350587 0.047 Uiso 1 1 calc R . . . .
H20B H 0.896384 -0.044916 0.278463 0.047 Uiso 1 1 calc R . . . .
C28 C 0.8367(2) 0.1831(4) 0.5227(2) 0.0389(9) Uani 1 1 d . . . . .
H28A H 0.791550 0.180830 0.558070 0.058 Uiso 1 1 calc GR . . . .
H28B H 0.887166 0.159076 0.550620 0.058 Uiso 1 1 calc GR . . . .
H28C H 0.827612 0.102977 0.482497 0.058 Uiso 1 1 calc GR . . . .
C30 C 0.9394(2) 0.7586(5) 0.5407(2) 0.0474(11) Uani 1 1 d . . . . .
H30A H 0.903224 0.807711 0.577671 0.071 Uiso 1 1 calc GR . . . .
H30B H 0.958435 0.840557 0.505317 0.071 Uiso 1 1 calc GR . . . .
H30C H 0.985773 0.710762 0.567932 0.071 Uiso 1 1 calc GR . . . .
C21 C 1.0017(2) 0.0879(5) 0.2621(3) 0.0491(11) Uani 1 1 d . . . . .
H21A H 0.999034 0.083038 0.206102 0.074 Uiso 1 1 calc GR . . . .
H21B H 1.038033 0.004029 0.281605 0.074 Uiso 1 1 calc GR . . . .
H21C H 1.022213 0.192750 0.278253 0.074 Uiso 1 1 calc GR . . . .
B1 B 0.7434(2) 0.2563(4) 0.3727(2) 0.0267(9) Uani 1 1 d . . . . .

loop_
_atom_site_aniso_label
_atom_site_aniso_U_11
_atom_site_aniso_U_22
_atom_site_aniso_U_33
_atom_site_aniso_U_23
_atom_site_aniso_U_13
_atom_site_aniso_U_12
Br1 0.0568(3) 0.0422(2) 0.0235(2) -0.00728(17) 0.00653(16) -0.00055(19)
C9 0.0281(18) 0.0204(15) 0.0225(17) 0.0068(13) -0.0027(14) -0.0033(13)
C2 0.0265(18) 0.0222(16) 0.0198(16) 0.0007(13) -0.0025(14) 0.0008(13)
C10 0.0341(19) 0.0201(16) 0.0175(16) 0.0037(13) -0.0005(14) 0.0013(14)
C13 0.036(2) 0.0227(17) 0.0239(18) 0.0007(14) 0.0046(15) 0.0036(14)
C12 0.042(2) 0.0253(18) 0.0184(17) -0.0009(13) 0.0017(15) 0.0004(15)
C8 0.0283(18) 0.0220(16) 0.0233(17) 0.0099(13) 0.0005(14) 0.0003(14)
C1 0.0332(19) 0.0206(16) 0.0186(16) 0.0010(13) -0.0010(14) 0.0009(13)
C11 0.041(2) 0.0215(16) 0.0184(16) 0.0036(14) -0.0028(14) 0.0000(15)
C22 0.0258(18) 0.0264(17) 0.0233(17) -0.0020(14) 0.0049(14) 0.0001(14)
C3 0.035(2) 0.0237(17) 0.0189(17) 0.0054(13) 0.0015(15) 0.0041(14)
C7 0.0306(19) 0.0254(17) 0.033(2) 0.0117(15) -0.0014(16) 0.0027(14)
C18 0.049(2) 0.0249(18) 0.0198(17) -0.0010(14) -0.0036(16) -0.0083(16)
C16 0.036(2) 0.0270(18) 0.0262(18) 0.0073(14) -0.0059(15) -0.0040(14)
C27 0.0282(19) 0.0313(18) 0.0256(18) -0.0012(14) 0.0032(15) -0.0013(14)
C14 0.0290(19) 0.032(2) 0.047(2) 0.0165(17) -0.0010(18) 0.0011(15)
C4 0.040(2) 0.0281(18) 0.0253(19) 0.0034(14) 0.0025(16) 0.0043(15)
C17 0.047(2) 0.031(2) 0.0274(19) 0.0054(15) -0.0106(17) -0.0123(16)
C23 0.0317(19) 0.0274(18) 0.0260(18) -0.0005(15) 0.0028(14) 0.0008(15)
C15 0.033(2) 0.034(2) 0.042(2) 0.0134(17) -0.0071(18) -0.0080(16)
C19 0.039(2) 0.035(2) 0.030(2) -0.0026(16) 0.0082(17) -0.0052(16)
C26 0.0301(19) 0.041(2) 0.0241(18) -0.0073(16) -0.0009(15) 0.0006(16)
C24 0.036(2) 0.0260(18) 0.038(2) -0.0020(16) 0.0079(17) -0.0041(15)
C25 0.030(2) 0.0329(19) 0.037(2) -0.0108(16) 0.0054(16) -0.0046(15)
C6 0.033(2) 0.033(2) 0.040(2) 0.0112(17) 0.0076(17) 0.0045(16)
C5 0.043(2) 0.034(2) 0.033(2) 0.0085(16) 0.0104(18) 0.0111(17)
C29 0.045(2) 0.0331(19) 0.032(2) 0.0028(16) -0.0004(17) -0.0006(17)
C20 0.039(2) 0.039(2) 0.038(2) -0.0048(17) 0.0036(17) -0.0018(17)
C28 0.042(2) 0.039(2) 0.036(2) 0.0101(17) -0.0051(18) -0.0044(17)
C30 0.046(2) 0.043(2) 0.054(3) -0.016(2) -0.002(2) -0.0046(18)
C21 0.040(2) 0.058(3) 0.050(3) -0.012(2) 0.009(2) 0.0003(19)
B1 0.032(2) 0.0219(19) 0.026(2) 0.0050(16) -0.0003(17) 0.0017(16)

_geom_special_details            
;
 All esds (except the esd in the dihedral angle between two l.s. planes)
 are estimated using the full covariance matrix.  The cell esds are taken
 into account individually in the estimation of esds in distances, angles
 and torsion angles; correlations between esds in cell parameters are only
 used when they are defined by crystal symmetry.  An approximate (isotropic)
 treatment of cell esds is used for estimating esds involving l.s. planes.
;
loop_
_geom_bond_atom_site_label_1
_geom_bond_atom_site_label_2
_geom_bond_distance
_geom_bond_site_symmetry_2
_geom_bond_publ_flag
Br1 C12 1.930(3) . ?
C9 C10 1.425(4) . ?
C9 C8 1.416(4) . ?
C9 C16 1.424(4) . ?
C2 H2 0.9300 . ?
C2 C1 1.367(4) . ?
C2 C3 1.416(4) . ?
C10 C1 1.448(4) . ?
C10 C11 1.414(4) . ?
C13 C12 1.355(4) . ?
C13 C19 1.521(5) . ?
C13 B1 1.553(5) . ?
C12 C11 1.462(5) . ?
C8 C3 1.422(4) . ?
C8 C7 1.421(4) . ?
C1 B1 1.538(5) . ?
C11 C18 1.409(4) . ?
C22 C27 1.410(4) . ?
C22 C23 1.417(4) . ?
C22 B1 1.572(5) . ?
C3 C4 1.403(4) . ?
C7 C14 1.435(5) . ?
C7 C6 1.400(5) . ?
C18 H18 0.9300 . ?
C18 C17 1.365(5) . ?
C16 C17 1.398(5) . ?
C16 C15 1.430(5) . ?
C27 C26 1.390(4) . ?
C27 C28 1.509(5) . ?
C14 H14 0.9300 . ?
C14 C15 1.336(5) . ?
C4 H4 0.9300 . ?
C4 C5 1.382(5) . ?
C17 H17 0.9300 . ?
C23 C24 1.388(4) . ?
C23 C29 1.507(4) . ?
C15 H15 0.9300 . ?
C19 H19A 0.9700 . ?
C19 H19B 0.9700 . ?
C19 C20 1.525(5) . ?
C26 H26 0.9300 . ?
C26 C25 1.382(5) . ?
C24 H24 0.9300 . ?
C24 C25 1.380(5) . ?
C25 C30 1.504(5) . ?
C6 H6 0.9300 . ?
C6 C5 1.374(5) . ?
C5 H5 0.9300 . ?
C29 H29A 0.9600 . ?
C29 H29B 0.9600 . ?
C29 H29C 0.9600 . ?
C20 H20A 0.9700 . ?
C20 H20B 0.9700 . ?
C20 C21 1.514(5) . ?
C28 H28A 0.9600 . ?
C28 H28B 0.9600 . ?
C28 H28C 0.9600 . ?
C30 H30A 0.9600 . ?
C30 H30B 0.9600 . ?
C30 H30C 0.9600 . ?
C21 H21A 0.9600 . ?
C21 H21B 0.9600 . ?
C21 H21C 0.9600 . ?

loop_
_geom_angle_atom_site_label_1
_geom_angle_atom_site_label_2
_geom_angle_atom_site_label_3
_geom_angle
_geom_angle_site_symmetry_1
_geom_angle_site_symmetry_3
_geom_angle_publ_flag
C8 C9 C10 120.3(3) . . ?
C8 C9 C16 119.3(3) . . ?
C16 C9 C10 120.5(3) . . ?
C1 C2 H2 118.1 . . ?
C1 C2 C3 123.8(3) . . ?
C3 C2 H2 118.1 . . ?
C9 C10 C1 119.5(3) . . ?
C11 C10 C9 119.7(3) . . ?
C11 C10 C1 120.8(3) . . ?
C12 C13 C19 123.0(3) . . ?
C12 C13 B1 117.2(3) . . ?
C19 C13 B1 119.9(3) . . ?
C13 C12 Br1 118.1(3) . . ?
C13 C12 C11 126.5(3) . . ?
C11 C12 Br1 115.3(2) . . ?
C9 C8 C3 119.8(3) . . ?
C9 C8 C7 120.7(3) . . ?
C7 C8 C3 119.5(3) . . ?
C2 C1 C10 118.2(3) . . ?
C2 C1 B1 121.9(3) . . ?
C10 C1 B1 119.8(3) . . ?
C10 C11 C12 119.0(3) . . ?
C18 C11 C10 117.9(3) . . ?
C18 C11 C12 123.0(3) . . ?
C27 C22 C23 117.5(3) . . ?
C27 C22 B1 122.1(3) . . ?
C23 C22 B1 120.3(3) . . ?
C2 C3 C8 118.2(3) . . ?
C4 C3 C2 122.5(3) . . ?
C4 C3 C8 119.2(3) . . ?
C8 C7 C14 118.0(3) . . ?
C6 C7 C8 118.6(3) . . ?
C6 C7 C14 123.3(3) . . ?
C11 C18 H18 118.9 . . ?
C17 C18 C11 122.3(3) . . ?
C17 C18 H18 118.9 . . ?
C9 C16 C15 118.7(3) . . ?
C17 C16 C9 118.0(3) . . ?
C17 C16 C15 123.3(3) . . ?
C22 C27 C28 120.5(3) . . ?
C26 C27 C22 120.2(3) . . ?
C26 C27 C28 119.2(3) . . ?
C7 C14 H14 119.2 . . ?
C15 C14 C7 121.5(3) . . ?
C15 C14 H14 119.2 . . ?
C3 C4 H4 119.7 . . ?
C5 C4 C3 120.6(3) . . ?
C5 C4 H4 119.7 . . ?
C18 C17 C16 121.5(3) . . ?
C18 C17 H17 119.3 . . ?
C16 C17 H17 119.3 . . ?
C22 C23 C29 120.4(3) . . ?
C24 C23 C22 119.9(3) . . ?
C24 C23 C29 119.7(3) . . ?
C16 C15 H15 119.2 . . ?
C14 C15 C16 121.7(3) . . ?
C14 C15 H15 119.2 . . ?
C13 C19 H19A 108.9 . . ?
C13 C19 H19B 108.9 . . ?
C13 C19 C20 113.4(3) . . ?
H19A C19 H19B 107.7 . . ?
C20 C19 H19A 108.9 . . ?
C20 C19 H19B 108.9 . . ?
C27 C26 H26 118.9 . . ?
C25 C26 C27 122.3(3) . . ?
C25 C26 H26 118.9 . . ?
C23 C24 H24 118.7 . . ?
C25 C24 C23 122.6(3) . . ?
C25 C24 H24 118.7 . . ?
C26 C25 C30 120.9(3) . . ?
C24 C25 C26 117.5(3) . . ?
C24 C25 C30 121.6(3) . . ?
C7 C6 H6 119.2 . . ?
C5 C6 C7 121.7(3) . . ?
C5 C6 H6 119.2 . . ?
C4 C5 H5 119.8 . . ?
C6 C5 C4 120.4(4) . . ?
C6 C5 H5 119.8 . . ?
C23 C29 H29A 109.5 . . ?
C23 C29 H29B 109.5 . . ?
C23 C29 H29C 109.5 . . ?
H29A C29 H29B 109.5 . . ?
H29A C29 H29C 109.5 . . ?
H29B C29 H29C 109.5 . . ?
C19 C20 H20A 109.1 . . ?
C19 C20 H20B 109.1 . . ?
H20A C20 H20B 107.8 . . ?
C21 C20 C19 112.5(3) . . ?
C21 C20 H20A 109.1 . . ?
C21 C20 H20B 109.1 . . ?
C27 C28 H28A 109.5 . . ?
C27 C28 H28B 109.5 . . ?
C27 C28 H28C 109.5 . . ?
H28A C28 H28B 109.5 . . ?
H28A C28 H28C 109.5 . . ?
H28B C28 H28C 109.5 . . ?
C25 C30 H30A 109.5 . . ?
C25 C30 H30B 109.5 . . ?
C25 C30 H30C 109.5 . . ?
H30A C30 H30B 109.5 . . ?
H30A C30 H30C 109.5 . . ?
H30B C30 H30C 109.5 . . ?
C20 C21 H21A 109.5 . . ?
C20 C21 H21B 109.5 . . ?
C20 C21 H21C 109.5 . . ?
H21A C21 H21B 109.5 . . ?
H21A C21 H21C 109.5 . . ?
H21B C21 H21C 109.5 . . ?
C13 B1 C22 122.5(3) . . ?
C1 B1 C13 116.6(3) . . ?
C1 B1 C22 120.7(3) . . ?

_shelx_res_file                  
;
TITL amji421_a.res in P2(1)/c
    amji421.res
    created by SHELXL-2017/1 at 09:31:04 on 11-Jul-2018
REM Old TITL CF solution in P21/c
REM SHELXT solution in P2(1)/c
REM R1 0.172, Rweak 0.097, Alpha 0.035, Orientation as input
REM Formula found by SHELXT: C31 Br
CELL 0.71073 16.2062 8.1904 17.137 90 91.218 90
ZERR 4 0.0011 0.0004 0.0007 0 0.005 0
LATT 1
SYMM -X,0.5+Y,0.5-Z
SFAC C H B Br
UNIT 120 104 4 4

L.S. 10
PLAN  20
SIZE 0.3 0.3 0.01
BOND $H
list 4
fmap 2
ACTA
OMIT 3 3 3
OMIT 6 3 9
OMIT -12 0 6
OMIT 8 4 12
REM <olex2.extras>
REM <HklSrc "%.\\amji421.hkl">
REM </olex2.extras>

WGHT    0.046500    0.851500
FVAR       0.40889
BR1   4    0.739247   -0.034111    0.164776    11.00000    0.05677    0.04221 =
         0.02346   -0.00728    0.00653   -0.00055
C9    1    0.516987    0.100928    0.379525    11.00000    0.02810    0.02037 =
         0.02255    0.00681   -0.00266   -0.00333
C2    1    0.626788    0.292991    0.468002    11.00000    0.02653    0.02219 =
         0.01979    0.00074   -0.00251    0.00084
AFIX  43
H2    2    0.662917    0.356878    0.497813    11.00000   -1.20000
AFIX   0
C10   1    0.600367    0.119324    0.356253    11.00000    0.03411    0.02010 =
         0.01753    0.00366   -0.00048    0.00134
C13   1    0.768620    0.167815    0.296721    11.00000    0.03616    0.02274 =
         0.02391    0.00071    0.00464    0.00363
C12   1    0.711300    0.070490    0.261637    11.00000    0.04194    0.02526 =
         0.01844   -0.00095    0.00168    0.00040
C8    1    0.489015    0.180019    0.447543    11.00000    0.02833    0.02201 =
         0.02334    0.00989    0.00051    0.00026
C1    1    0.655655    0.223226    0.401464    11.00000    0.03321    0.02056 =
         0.01860    0.00099   -0.00102    0.00086
C11   1    0.627400    0.040620    0.287929    11.00000    0.04104    0.02153 =
         0.01837    0.00356   -0.00283    0.00003
C22   1    0.800553    0.385126    0.415126    11.00000    0.02575    0.02640 =
         0.02328   -0.00205    0.00489    0.00010
C3    1    0.545069    0.273668    0.494198    11.00000    0.03527    0.02373 =
         0.01891    0.00539    0.00153    0.00407
C7    1    0.405304    0.167079    0.469732    11.00000    0.03063    0.02541 =
         0.03324    0.01170   -0.00137    0.00267
C18   1    0.570594   -0.059006    0.246693    11.00000    0.04885    0.02493 =
         0.01984   -0.00104   -0.00364   -0.00833
AFIX  43
H18   2    0.588222   -0.115266    0.202953    11.00000   -1.20000
AFIX   0
C16   1    0.460555    0.005185    0.334058    11.00000    0.03581    0.02695 =
         0.02622    0.00734   -0.00587   -0.00400
C27   1    0.842369    0.350366    0.486207    11.00000    0.02817    0.03130 =
         0.02556   -0.00119    0.00315   -0.00129
C14   1    0.350257    0.072481    0.421051    11.00000    0.02896    0.03199 =
         0.04721    0.01653   -0.00100    0.00113
AFIX  43
H14   2    0.294836    0.065691    0.433681    11.00000   -1.20000
AFIX   0
C4    1    0.517241    0.346594    0.562921    11.00000    0.03966    0.02809 =
         0.02531    0.00337    0.00246    0.00426
AFIX  43
H4    2    0.553929    0.405581    0.594433    11.00000   -1.20000
AFIX   0
C17   1    0.490590   -0.075829    0.268702    11.00000    0.04704    0.03079 =
         0.02741    0.00539   -0.01063   -0.01228
AFIX  43
H17   2    0.455259   -0.142692    0.239566    11.00000   -1.20000
AFIX   0
C23   1    0.807813    0.545258    0.384723    11.00000    0.03170    0.02741 =
         0.02596   -0.00051    0.00277    0.00082
C15   1    0.376788   -0.006037    0.358018    11.00000    0.03288    0.03392 =
         0.04242    0.01336   -0.00709   -0.00800
AFIX  43
H15   2    0.339819   -0.069614    0.328989    11.00000   -1.20000
AFIX   0
C19   1    0.854887    0.191165    0.265351    11.00000    0.03882    0.03537 =
         0.02952   -0.00262    0.00822   -0.00519
AFIX  23
H19A  2    0.875048    0.298119    0.280841    11.00000   -1.20000
H19B  2    0.851905    0.188338    0.208775    11.00000   -1.20000
AFIX   0
C26   1    0.888110    0.471165    0.524276    11.00000    0.03011    0.04107 =
         0.02408   -0.00727   -0.00090    0.00060
AFIX  43
H26   2    0.916047    0.445206    0.570592    11.00000   -1.20000
AFIX   0
C24   1    0.853192    0.661931    0.425749    11.00000    0.03577    0.02602 =
         0.03815   -0.00205    0.00789   -0.00406
AFIX  43
H24   2    0.856578    0.766843    0.405306    11.00000   -1.20000
AFIX   0
C25   1    0.893484    0.628428    0.495667    11.00000    0.03024    0.03291 =
         0.03731   -0.01080    0.00538   -0.00460
C6    1    0.380944    0.244531    0.538307    11.00000    0.03326    0.03272 =
         0.04030    0.01118    0.00758    0.00446
AFIX  43
H6    2    0.326226    0.236895    0.553185    11.00000   -1.20000
AFIX   0
C5    1    0.435810    0.331543    0.584192    11.00000    0.04290    0.03366 =
         0.03348    0.00853    0.01036    0.01109
AFIX  43
H5    2    0.418062    0.380585    0.629815    11.00000   -1.20000
AFIX   0
C29   1    0.765662    0.590284    0.308532    11.00000    0.04517    0.03314 =
         0.03176    0.00281   -0.00044   -0.00058
AFIX 137
H29A  2    0.794917    0.542272    0.266149    11.00000   -1.50000
H29B  2    0.765254    0.706890    0.302858    11.00000   -1.50000
H29C  2    0.709955    0.550381    0.308037    11.00000   -1.50000
AFIX   0
C20   1    0.916274    0.062193    0.294018    11.00000    0.03867    0.03936 =
         0.03846   -0.00477    0.00362   -0.00178
AFIX  23
H20A  2    0.919541    0.064942    0.350587    11.00000   -1.20000
H20B  2    0.896384   -0.044916    0.278463    11.00000   -1.20000
AFIX   0
C28   1    0.836654    0.183089    0.522666    11.00000    0.04163    0.03909 =
         0.03565    0.01013   -0.00508   -0.00441
AFIX 137
H28A  2    0.791550    0.180830    0.558070    11.00000   -1.50000
H28B  2    0.887166    0.159076    0.550620    11.00000   -1.50000
H28C  2    0.827612    0.102977    0.482497    11.00000   -1.50000
AFIX   0
C30   1    0.939380    0.758641    0.540721    11.00000    0.04583    0.04281 =
         0.05350   -0.01643   -0.00158   -0.00458
AFIX 137
H30A  2    0.903224    0.807711    0.577671    11.00000   -1.50000
H30B  2    0.958435    0.840557    0.505317    11.00000   -1.50000
H30C  2    0.985773    0.710762    0.567932    11.00000   -1.50000
AFIX   0
C21   1    1.001706    0.087850    0.262071    11.00000    0.03978    0.05784 =
         0.05015   -0.01166    0.00860    0.00030
AFIX 137
H21A  2    0.999034    0.083038    0.206102    11.00000   -1.50000
H21B  2    1.038033    0.004029    0.281605    11.00000   -1.50000
H21C  2    1.022213    0.192750    0.278253    11.00000   -1.50000
AFIX   0
B1    3    0.743371    0.256333    0.372732    11.00000    0.03182    0.02188 =
         0.02634    0.00503   -0.00033    0.00175
HKLF 4


REM  amji421_a.res in P2(1)/c
REM R1 =  0.0516 for    3385 Fo > 4sig(Fo)  and  0.0994 for all    5322 data
REM    293 parameters refined using      0 restraints

END

WGHT      0.0465      0.8532

REM Highest difference peak  0.537,  deepest hole -0.535,  1-sigma level  0.079
Q1    1   0.7360  0.0936  0.1613  11.00000  0.05    0.54
Q2    1   0.5243  0.1878  0.4793  11.00000  0.05    0.37
Q3    1   0.6623  0.0582  0.2686  11.00000  0.05    0.36
Q4    1   0.5028  0.2479  0.4472  11.00000  0.05    0.35
Q5    1   0.7243  0.0575  0.2304  11.00000  0.05    0.35
Q6    1   0.6283  0.1761  0.3845  11.00000  0.05    0.34
Q7    1   0.7398  0.0812  0.2836  11.00000  0.05    0.34
Q8    1   0.6127 -0.0320  0.2748  11.00000  0.05    0.34
Q9    1   0.8163  0.0257  0.1565  11.00000  0.05    0.33
Q10   1   0.7769 -0.0322  0.5008  11.00000  0.05    0.33
Q11   1   0.5936  0.0321  0.2717  11.00000  0.05    0.32
Q12   1   1.1321  0.0353  0.3333  11.00000  0.05    0.31
Q13   1   0.8220 -0.0855  0.1549  11.00000  0.05    0.30
Q14   1   0.7364  0.1419  0.2716  11.00000  0.05    0.30
Q15   1   0.6252  0.0273  0.3271  11.00000  0.05    0.30
Q16   1   0.5973  0.1130  0.3216  11.00000  0.05    0.30
Q17   1   0.4849  0.0488  0.3564  11.00000  0.05    0.30
Q18   1   0.4483  0.1995  0.4610  11.00000  0.05    0.30
Q19   1   0.5660  0.1241  0.3677  11.00000  0.05    0.29
Q20   1   0.2645 -0.1915  0.3482  11.00000  0.05    0.29
;
_shelx_res_checksum              84014
_olex2_date_sample_data_collection 2018-07-10
_olex2_submission_special_instructions 'No special instructions were received'
_oxdiff_exptl_absorpt_empirical_details 
;
Empirical correction (ABSPACK) includes:
- Absorption correction using spherical harmonics
- Frame scaling
- Detector area scaling
;
_oxdiff_exptl_absorpt_empirical_full_max 1.697
_oxdiff_exptl_absorpt_empirical_full_min 0.601
####################################################################### 
# 
# This file contains crystal structure data downloaded from the 
# Cambridge Structural Database (CSD) hosted by the Cambridge 
# Crystallographic Data Centre (CCDC).
# 
# Full information about CCDC data access policies and citation 
# guidelines are available at http://www.ccdc.cam.ac.uk/access/V1 
# 
# Audit and citation data items may have been added by the CCDC. 
# Please retain this information to preserve the provenance of 
# this file and to allow appropriate attribution of the data. 
# 
#######################################################################

data_lmji12
_database_code_depnum_ccdc_archive 'CCDC 1961366'
loop_
_audit_author_name
_audit_author_address
'Marina Uzelac'
;University of Edinburgh
United Kingdom
;
_audit_update_record             
;
2019-10-25 deposited with the CCDC.	2020-02-26 downloaded from the CCDC.
;
_audit_creation_date             2019-10-25
_audit_creation_method           
;
Olex2 1.2
(compiled 2018.05.29 svn.r3508 for OlexSys, GUI svn.r5506)
;
_shelx_SHELXL_version_number     2018/3
_chemical_name_common            ?
_chemical_name_systematic        ?
_chemical_formula_moiety         'C36 H36 B Br'
_chemical_formula_sum            'C36 H36 B Br'
_chemical_formula_weight         559.37
_chemical_melting_point          ?
loop_
_atom_type_symbol
_atom_type_description
_atom_type_scat_dispersion_real
_atom_type_scat_dispersion_imag
_atom_type_scat_source
C C 0.0181 0.0091 'International Tables Vol C Tables 4.2.6.8 and 6.1.1.4'
H H 0.0000 0.0000 'International Tables Vol C Tables 4.2.6.8 and 6.1.1.4'
B B 0.0090 0.0039 'International Tables Vol C Tables 4.2.6.8 and 6.1.1.4'
Br Br -0.6763 1.2805 'International Tables Vol C Tables 4.2.6.8 and 6.1.1.4'

_shelx_space_group_comment       
;
The symmetry employed for this shelxl refinement is uniquely defined
by the following loop, which should always be used as a source of
symmetry information in preference to the above space-group names.
They are only intended as comments.
;
_space_group_crystal_system      triclinic
_space_group_IT_number           2
_space_group_name_H-M_alt        'P -1'
_space_group_name_Hall           '-P 1'
loop_
_space_group_symop_operation_xyz
'x, y, z'
'-x, -y, -z'

_cell_length_a                   8.4803(5)
_cell_length_b                   9.1672(5)
_cell_length_c                   19.9099(11)
_cell_angle_alpha                80.254(4)
_cell_angle_beta                 85.195(5)
_cell_angle_gamma                68.593(5)
_cell_volume                     1419.82(14)
_cell_formula_units_Z            2
_cell_measurement_reflns_used    7180
_cell_measurement_temperature    150.03(13)
_cell_measurement_theta_max      75.6340
_cell_measurement_theta_min      2.2090
_shelx_estimated_absorpt_T_max   0.973
_shelx_estimated_absorpt_T_min   0.860
_exptl_absorpt_coefficient_mu    2.127
_exptl_absorpt_correction_T_max  1.00000
_exptl_absorpt_correction_T_min  0.78770
_exptl_absorpt_correction_type   multi-scan
_exptl_absorpt_process_details   
;
CrysAlisPro 1.171.40.20a (Rigaku Oxford Diffraction, 2018)
Empirical absorption correction using spherical harmonics,
 implemented in SCALE3 ABSPACK scaling algorithm.
;
_exptl_absorpt_special_details   ?
_exptl_crystal_colour            orange
_exptl_crystal_colour_primary    orange
_exptl_crystal_density_diffrn    1.308
_exptl_crystal_density_meas      ?
_exptl_crystal_density_method    ?
_exptl_crystal_description       plate
_exptl_crystal_F_000             584
_exptl_crystal_preparation       ?
_exptl_crystal_size_max          0.073
_exptl_crystal_size_mid          0.027
_exptl_crystal_size_min          0.013
_exptl_transmission_factor_max   ?
_exptl_transmission_factor_min   ?
_diffrn_reflns_av_R_equivalents  ?
_diffrn_reflns_av_unetI/netI     0.0428
_diffrn_reflns_Laue_measured_fraction_full 0.980
_diffrn_reflns_Laue_measured_fraction_max 0.957
_diffrn_reflns_limit_h_max       10
_diffrn_reflns_limit_h_min       -10
_diffrn_reflns_limit_k_max       11
_diffrn_reflns_limit_k_min       -11
_diffrn_reflns_limit_l_max       24
_diffrn_reflns_limit_l_min       -25
_diffrn_reflns_number            9463
_diffrn_reflns_point_group_measured_fraction_full 0.980
_diffrn_reflns_point_group_measured_fraction_max 0.957
_diffrn_reflns_theta_full        67.684
_diffrn_reflns_theta_max         76.276
_diffrn_reflns_theta_min         2.252
_diffrn_ambient_environment      N~2~
_diffrn_ambient_temperature      150.03(13)
_diffrn_detector                 'CCD plate'
_diffrn_detector_area_resol_mean ?
_diffrn_measured_fraction_theta_full 0.980
_diffrn_measured_fraction_theta_max 0.957
_diffrn_measurement_details      
;
List of Runs (angles in degrees, time in seconds):

  # Type    Start    End  Width  t~exp~   \w     \q     \k     \f   Frames
#--------------------------------------------------------------------------
  1  \w    -44.00  11.00   1.00    1.00    --   44.80  60.00 150.00   55
  2  \w    -44.00  97.00   1.00    1.00    --   44.80  60.00  60.00  141
  3  \w    102.00 134.00   1.00    1.00    --   44.80  60.00  60.00   32
  4  \w    -45.00  24.00   1.00    1.00    --   44.80  60.00-120.00   69
  5  \w     34.00 113.00   1.00    1.00    --   44.80  60.00 150.00   79
  6  \w     65.00 100.00   1.00    1.00    --   44.80  20.00   0.00   35
  7  \w     75.00 134.00   1.00    1.00    --   44.80  60.00-120.00   59
  8  \w    -43.00  21.00   1.00    1.00    --   44.80  20.00   0.00   64
  9  \w    155.00 195.00   1.00    5.00    --  108.20  50.00 -30.00   40
 10  \w    106.00 196.00   1.00    5.00    --  108.20  50.00  60.00   90
 11  \w    109.00 145.00   1.00    5.00    --  108.20  50.00 -30.00   36
 12  \w     34.00  92.00   1.00    5.00    --  108.20  50.00 -90.00   58
 13  \w    103.00 129.00   1.00    5.00    --  108.20  50.00 -90.00   26
 14  \w    119.00 168.00   1.00    5.00    --  108.20  20.00-180.00   49
 15  \w     24.00  51.00   1.00    5.00    --  108.20  50.00 150.00   27
 16  \w    130.00 187.00   1.00    5.00    --  108.20  50.00   0.00   57
 17  \w    121.00 161.00   1.00    5.00    --  108.20  50.00 120.00   40
 18  \w    104.00 197.00   1.00    5.00    --  108.20  50.00 150.00   93
 19  \w     19.00  73.00   1.00    5.00    --  108.20  50.00 120.00   54
 20  \w     93.00 122.00   1.00    5.00    --  108.20  50.00   0.00   29
 21  \w     97.00 155.00   1.00    5.00    --  108.20  50.00-180.00   58
 22  \w     22.00 197.00   1.00    5.00    --  108.20  10.00-180.00  175
 23  \w    145.00 193.00   1.00    5.00    --  108.20  50.00-120.00   48
 24  \w     40.00  66.00   1.00    5.00    --  108.20  50.00-180.00   26
 25  \w     47.00 197.00   1.00    5.00    --  108.20  50.00 -60.00  150
 26  \w     20.00 142.00   1.00    5.00    --  108.20  40.00   0.00  122
 27  \w     73.00 196.00   1.00    5.00    --  108.20  50.00  90.00  123
 28  \w    103.00 138.00   1.00    5.00    --  108.20  50.00-150.00   35
 29  \w     55.00  81.00   1.00    5.00    --  108.20  50.00-120.00   26
 30  \w     65.00  90.00   1.00    5.00    --  108.20  50.00 150.00   25
 31  \w    148.00 173.00   1.00    5.00    --  108.20  20.00  30.00   25
 32  \w    145.00 172.00   1.00    5.00    --  108.20  50.00-150.00   27
 33  \w     45.00 119.00   1.00    5.00    --  108.20  20.00  30.00   74
;
_diffrn_measurement_device       'four-circle diffractometer'
_diffrn_measurement_device_type  'XtaLAB AFC11 (RINC): quarter-chi single'
_diffrn_measurement_method       '\w scans'
_diffrn_orient_matrix_type       
'CrysAlisPro convention (1999,Acta A55,543-557)'
_diffrn_orient_matrix_UB_11      0.1297834000
_diffrn_orient_matrix_UB_12      -0.0456112000
_diffrn_orient_matrix_UB_13      0.0566798000
_diffrn_orient_matrix_UB_21      -0.1226480000
_diffrn_orient_matrix_UB_22      -0.0526605000
_diffrn_orient_matrix_UB_23      0.0510622000
_diffrn_orient_matrix_UB_31      0.0786557000
_diffrn_orient_matrix_UB_32      -0.1687520000
_diffrn_orient_matrix_UB_33      -0.0185499000
_diffrn_oxdiff_ac4_digest_frames 
;
015fab16c3fe43f2f5759bb23481cd7cf500032b991
;
_diffrn_radiation_monochromator  mirror
_diffrn_radiation_probe          x-ray
_diffrn_radiation_type           CuK\a
_diffrn_radiation_wavelength     1.54184
_diffrn_source                   'Rotating-anode X-ray tube (dual wavelength)'
_diffrn_source_type              'Rigaku (Cu) X-ray DW Source'
_diffrn_special_details          ?
_reflns_Friedel_coverage         0.000
_reflns_Friedel_fraction_full    .
_reflns_Friedel_fraction_max     .
_reflns_number_gt                7835
_reflns_number_total             9463
_reflns_odcompleteness_completeness 96.86
_reflns_odcompleteness_iscentric 1
_reflns_odcompleteness_theta     74.33
_reflns_special_details          
;
 _reflns_Friedel_fraction is defined as the number of unique
 Friedel pairs measured divided by the number that would be
 possible theoretically, ignoring centric projections and
 systematic absences. Completness statistics refer to single and
 composite reflections containing twin component 1 only.
;
_reflns_threshold_expression     'I > 2\s(I)'
_computing_cell_refinement       'CrysAlisPro 1.171.40.20a (Rigaku OD, 2018)'
_computing_data_collection       'CrysAlisPro 1.171.40.20a (Rigaku OD, 2018)'
_computing_data_reduction        'CrysAlisPro 1.171.40.20a (Rigaku OD, 2018)'
_computing_molecular_graphics    'Olex2 (Dolomanov et al., 2009)'
_computing_publication_material  'Olex2 (Dolomanov et al., 2009)'
_computing_structure_refinement  'ShelXL (Sheldrick, 2015)'
_computing_structure_solution    'ShelXS (Sheldrick, 2008)'
_refine_diff_density_max         0.649
_refine_diff_density_min         -0.605
_refine_diff_density_rms         0.071
_refine_ls_extinction_coef       .
_refine_ls_extinction_method     none
_refine_ls_goodness_of_fit_ref   1.068
_refine_ls_hydrogen_treatment    constr
_refine_ls_matrix_type           full
_refine_ls_number_parameters     351
_refine_ls_number_reflns         9463
_refine_ls_number_restraints     0
_refine_ls_R_factor_all          0.0551
_refine_ls_R_factor_gt           0.0442
_refine_ls_restrained_S_all      1.068
_refine_ls_shift/su_max          0.000
_refine_ls_shift/su_mean         0.000
_refine_ls_structure_factor_coef Fsqd
_refine_ls_weighting_details     
'w=1/[\s^2^(Fo^2^)+(0.0686P)^2^+0.5967P] where P=(Fo^2^+2Fc^2^)/3'
_refine_ls_weighting_scheme      calc
_refine_ls_wR_factor_gt          0.1190
_refine_ls_wR_factor_ref         0.1259
_refine_special_details          'Refined as a 2-component twin'
_olex2_refinement_description    
;
1. Twinned data refinement
 Scales: 0.6082(10)
 0.3918(10)
2. Fixed Uiso
 At 1.2 times of:
  All C(H) groups, All C(H,H) groups
 At 1.5 times of:
  All C(H,H,H) groups
3.a Ternary CH refined with riding coordinates:
 C31(H31), C28(H28), C25(H25)
3.b Secondary CH2 refined with riding coordinates:
 C34(H34a,H34b), C35(H35a,H35b)
3.c Aromatic/amide H refined with riding coordinates:
 C11(H11), C14(H14), C18(H18), C17(H17), C13(H13), C6(H6), C12(H12), C15(H15)
3.d Idealised Me refined as rotating group:
 C27(H27a,H27b,H27c), C32(H32a,H32b,H32c), C29(H29a,H29b,H29c), C26(H26a,H26b,
 H26c), C33(H33a,H33b,H33c), C30(H30a,H30b,H30c), C36(H36a,H36b,H36c)
;
_atom_sites_solution_hydrogens   geom
_atom_sites_solution_primary     direct
_atom_sites_solution_secondary   ?
loop_
_atom_site_label
_atom_site_type_symbol
_atom_site_fract_x
_atom_site_fract_y
_atom_site_fract_z
_atom_site_U_iso_or_equiv
_atom_site_adp_type
_atom_site_occupancy
_atom_site_site_symmetry_order
_atom_site_calc_flag
_atom_site_refinement_flags_posn
_atom_site_refinement_flags_adp
_atom_site_refinement_flags_occupancy
_atom_site_disorder_assembly
_atom_site_disorder_group
Br1 Br 0.27846(5) 0.59569(5) 0.23706(2) 0.03193(12) Uani 1 1 d . . . . .
C31 C -0.4572(4) 1.0071(4) 0.24125(18) 0.0279(7) Uani 1 1 d . . . . .
H31 H -0.354756 0.957930 0.214437 0.033 Uiso 1 1 calc R . . . .
C1 C -0.0037(4) 0.8779(4) 0.24999(17) 0.0266(7) Uani 1 1 d . . . . .
C11 C 0.3413(5) 0.8784(4) 0.03680(18) 0.0297(7) Uani 1 1 d . . . . .
H11 H 0.438999 0.826305 0.012800 0.036 Uiso 1 1 calc R . . . .
C2 C 0.1256(4) 0.8101(4) 0.20753(17) 0.0254(7) Uani 1 1 d . . . . .
C21 C -0.3467(4) 1.2852(4) 0.37185(17) 0.0268(7) Uani 1 1 d . . . . .
C3 C 0.1634(4) 0.8831(4) 0.13950(17) 0.0242(6) Uani 1 1 d . . . . .
C4 C 0.0520(4) 1.0348(4) 0.11216(17) 0.0232(6) Uani 1 1 d . . . . .
C27 C -0.1535(6) 1.4625(5) 0.2562(2) 0.0395(9) Uani 1 1 d . . . . .
H27A H -0.203896 1.456900 0.215727 0.059 Uiso 1 1 calc GR . . . .
H27B H -0.059381 1.496833 0.243723 0.059 Uiso 1 1 calc GR . . . .
H27C H -0.236062 1.536486 0.281815 0.059 Uiso 1 1 calc GR . . . .
C19 C -0.2657(4) 1.1385(4) 0.27615(16) 0.0234(6) Uani 1 1 d . . . . .
C9 C 0.0834(4) 1.1051(4) 0.04548(16) 0.0237(6) Uani 1 1 d . . . . .
C14 C -0.2605(5) 1.5496(5) -0.04071(19) 0.0330(8) Uani 1 1 d . . . . .
H14 H -0.336765 1.646724 -0.060036 0.040 Uiso 1 1 calc R . . . .
C18 C 0.2602(5) 1.1005(5) -0.05922(18) 0.0312(8) Uani 1 1 d . . . . .
H18 H 0.356373 1.049233 -0.084206 0.037 Uiso 1 1 calc R . . . .
C22 C -0.4850(4) 1.2352(4) 0.38833(17) 0.0252(7) Uani 1 1 d . . . . .
C5 C -0.0951(4) 1.1202(4) 0.15097(17) 0.0235(6) Uani 1 1 d . . . . .
C28 C -0.5924(5) 1.2726(4) 0.45207(17) 0.0291(7) Uani 1 1 d . . . . .
H28 H -0.677998 1.223252 0.454264 0.035 Uiso 1 1 calc R . . . .
C24 C -0.4121(4) 1.0988(4) 0.28933(16) 0.0245(6) Uani 1 1 d . . . . .
C16 C 0.0000(5) 1.3262(4) -0.04984(17) 0.0268(7) Uani 1 1 d . . . . .
C10 C 0.2310(4) 1.0260(4) 0.00764(17) 0.0257(7) Uani 1 1 d . . . . .
C17 C 0.1514(5) 1.2431(5) -0.08669(18) 0.0305(7) Uani 1 1 d . . . . .
H17 H 0.174265 1.288473 -0.130027 0.037 Uiso 1 1 calc R . . . .
C13 C -0.2925(5) 1.4813(4) 0.02385(18) 0.0293(7) Uani 1 1 d . . . . .
H13 H -0.390216 1.533438 0.047833 0.035 Uiso 1 1 calc R . . . .
C20 C -0.2379(4) 1.2387(4) 0.31663(17) 0.0244(6) Uani 1 1 d . . . . .
C23 C -0.5182(4) 1.1463(4) 0.34494(17) 0.0266(7) Uani 1 1 d . . . . .
C8 C -0.0308(4) 1.2549(4) 0.01654(16) 0.0239(6) Uani 1 1 d . . . . .
C7 C -0.1800(4) 1.3353(4) 0.05344(17) 0.0241(6) Uani 1 1 d . . . . .
C6 C -0.2049(4) 1.2637(4) 0.12075(17) 0.0243(6) Uani 1 1 d . . . . .
H6 H -0.300523 1.316800 0.145597 0.029 Uiso 1 1 calc R . . . .
C12 C 0.3080(4) 0.8081(4) 0.10071(18) 0.0283(7) Uani 1 1 d . . . . .
H12 H 0.383005 0.708774 0.118518 0.034 Uiso 1 1 calc R . . . .
C15 C -0.1139(5) 1.4727(5) -0.07682(17) 0.0312(8) Uani 1 1 d . . . . .
H15 H -0.092059 1.520509 -0.119812 0.037 Uiso 1 1 calc R . . . .
C25 C -0.0920(5) 1.2999(5) 0.29934(18) 0.0295(7) Uani 1 1 d . . . . .
H25 H -0.008688 1.227419 0.271658 0.035 Uiso 1 1 calc R . . . .
B1 B -0.1244(5) 1.0501(5) 0.22456(19) 0.0247(7) Uani 1 1 d . . . . .
C32 C -0.5167(6) 0.8758(5) 0.2772(2) 0.0404(9) Uani 1 1 d . . . . .
H32A H -0.435312 0.808216 0.310382 0.061 Uiso 1 1 calc GR . . . .
H32B H -0.528068 0.814889 0.244426 0.061 Uiso 1 1 calc GR . . . .
H32C H -0.624187 0.921456 0.299602 0.061 Uiso 1 1 calc GR . . . .
C29 C -0.4875(6) 1.2022(5) 0.51637(19) 0.0390(9) Uani 1 1 d . . . . .
H29A H -0.430457 1.090237 0.516962 0.059 Uiso 1 1 calc GR . . . .
H29B H -0.560795 1.220619 0.555914 0.059 Uiso 1 1 calc GR . . . .
H29C H -0.405261 1.251498 0.516578 0.059 Uiso 1 1 calc GR . . . .
C26 C -0.0006(5) 1.3052(5) 0.3613(2) 0.0360(8) Uani 1 1 d . . . . .
H26A H 0.097645 1.331608 0.346349 0.054 Uiso 1 1 calc GR . . . .
H26B H 0.033610 1.203516 0.389500 0.054 Uiso 1 1 calc GR . . . .
H26C H -0.075456 1.383982 0.386972 0.054 Uiso 1 1 calc GR . . . .
C33 C -0.5898(6) 1.1226(5) 0.1917(2) 0.0407(9) Uani 1 1 d . . . . .
H33A H -0.691581 1.173687 0.216626 0.061 Uiso 1 1 calc GR . . . .
H33B H -0.614009 1.065954 0.160001 0.061 Uiso 1 1 calc GR . . . .
H33C H -0.547429 1.200960 0.167378 0.061 Uiso 1 1 calc GR . . . .
C30 C -0.6857(6) 1.4501(5) 0.4502(2) 0.0414(9) Uani 1 1 d . . . . .
H30A H -0.604874 1.501980 0.447556 0.062 Uiso 1 1 calc GR . . . .
H30B H -0.754676 1.469014 0.490880 0.062 Uiso 1 1 calc GR . . . .
H30C H -0.756254 1.491237 0.411086 0.062 Uiso 1 1 calc GR . . . .
C34 C -0.0312(4) 0.8008(4) 0.32093(18) 0.0290(7) Uani 1 1 d . . . . .
H34A H 0.015750 0.686580 0.322976 0.035 Uiso 1 1 calc R . . . .
H34B H -0.151805 0.831220 0.331000 0.035 Uiso 1 1 calc R . . . .
C35 C 0.0521(5) 0.8488(5) 0.37490(18) 0.0329(8) Uani 1 1 d . . . . .
H35A H 0.172078 0.785527 0.375899 0.039 Uiso 1 1 calc R . . . .
H35B H 0.040624 0.959059 0.362062 0.039 Uiso 1 1 calc R . . . .
C36 C -0.0254(6) 0.8271(6) 0.4455(2) 0.0496(11) Uani 1 1 d . . . . .
H36A H -0.140656 0.899274 0.446289 0.074 Uiso 1 1 calc GR . . . .
H36B H 0.038034 0.848100 0.478057 0.074 Uiso 1 1 calc GR . . . .
H36C H -0.022785 0.720259 0.457054 0.074 Uiso 1 1 calc GR . . . .

loop_
_atom_site_aniso_label
_atom_site_aniso_U_11
_atom_site_aniso_U_22
_atom_site_aniso_U_33
_atom_site_aniso_U_23
_atom_site_aniso_U_13
_atom_site_aniso_U_12
Br1 0.02968(18) 0.02320(18) 0.03831(19) -0.00204(14) -0.00180(14) -0.00495(12)
C31 0.0215(15) 0.0342(18) 0.0300(16) -0.0102(14) 0.0011(13) -0.0103(13)
C1 0.0263(16) 0.0258(17) 0.0287(16) -0.0031(13) -0.0021(13) -0.0105(13)
C11 0.0250(17) 0.0303(19) 0.0335(17) -0.0115(14) 0.0040(14) -0.0074(14)
C2 0.0233(16) 0.0226(17) 0.0303(16) -0.0050(13) -0.0017(12) -0.0076(13)
C21 0.0270(17) 0.0264(18) 0.0280(16) -0.0051(13) 0.0016(13) -0.0109(14)
C3 0.0235(16) 0.0238(17) 0.0270(15) -0.0062(12) -0.0007(12) -0.0095(13)
C4 0.0229(16) 0.0224(16) 0.0269(16) -0.0065(12) 0.0002(12) -0.0101(13)
C27 0.048(2) 0.039(2) 0.040(2) 0.0000(16) -0.0050(17) -0.0265(19)
C19 0.0216(16) 0.0211(16) 0.0249(15) -0.0007(12) -0.0017(12) -0.0055(12)
C9 0.0207(15) 0.0267(17) 0.0264(15) -0.0080(12) 0.0009(12) -0.0102(13)
C14 0.0333(19) 0.0293(19) 0.0319(18) 0.0014(14) -0.0051(14) -0.0076(15)
C18 0.0303(18) 0.038(2) 0.0282(17) -0.0113(14) 0.0081(14) -0.0152(16)
C22 0.0230(16) 0.0231(17) 0.0269(16) -0.0047(12) 0.0025(12) -0.0055(13)
C5 0.0213(15) 0.0214(16) 0.0285(16) -0.0062(12) 0.0016(12) -0.0078(12)
C28 0.0298(18) 0.0312(19) 0.0261(16) -0.0069(13) 0.0036(13) -0.0102(15)
C24 0.0218(15) 0.0276(17) 0.0242(15) -0.0048(12) 0.0007(12) -0.0089(13)
C16 0.0300(18) 0.0312(18) 0.0232(15) -0.0054(13) 0.0027(13) -0.0159(15)
C10 0.0231(16) 0.0297(18) 0.0268(16) -0.0093(13) 0.0014(12) -0.0106(14)
C17 0.0310(18) 0.037(2) 0.0267(16) -0.0070(14) 0.0028(13) -0.0159(15)
C13 0.0267(17) 0.0286(18) 0.0312(17) -0.0054(13) -0.0012(13) -0.0078(14)
C20 0.0222(16) 0.0224(16) 0.0281(16) -0.0028(12) 0.0001(12) -0.0078(13)
C23 0.0252(17) 0.0255(17) 0.0282(16) -0.0029(13) -0.0007(13) -0.0085(13)
C8 0.0241(16) 0.0262(17) 0.0246(15) -0.0065(12) 0.0012(12) -0.0121(13)
C7 0.0208(15) 0.0251(17) 0.0273(16) -0.0060(13) 0.0003(12) -0.0084(13)
C6 0.0227(16) 0.0254(17) 0.0259(15) -0.0062(12) 0.0017(12) -0.0094(13)
C12 0.0251(17) 0.0241(17) 0.0351(18) -0.0076(14) 0.0008(14) -0.0071(13)
C15 0.0365(19) 0.035(2) 0.0229(15) -0.0021(13) -0.0019(14) -0.0149(16)
C25 0.0292(18) 0.0332(19) 0.0305(17) -0.0086(14) 0.0039(14) -0.0157(15)
B1 0.0262(18) 0.0238(19) 0.0264(17) -0.0040(14) -0.0016(14) -0.0113(14)
C32 0.047(2) 0.040(2) 0.044(2) -0.0118(17) -0.0041(18) -0.0243(19)
C29 0.046(2) 0.042(2) 0.0278(18) -0.0036(15) 0.0024(16) -0.0163(18)
C26 0.0313(19) 0.041(2) 0.041(2) -0.0047(16) -0.0042(16) -0.0183(17)
C33 0.043(2) 0.043(2) 0.040(2) -0.0049(17) -0.0111(17) -0.0177(19)
C30 0.040(2) 0.035(2) 0.043(2) -0.0123(17) 0.0037(17) -0.0035(17)
C34 0.0254(17) 0.0262(18) 0.0312(17) 0.0009(13) 0.0013(13) -0.0070(14)
C35 0.039(2) 0.0279(19) 0.0271(17) -0.0038(14) -0.0005(14) -0.0062(15)
C36 0.054(3) 0.051(3) 0.031(2) -0.0028(18) 0.0057(18) -0.006(2)

_geom_special_details            
;
 All esds (except the esd in the dihedral angle between two l.s. planes)
 are estimated using the full covariance matrix.  The cell esds are taken
 into account individually in the estimation of esds in distances, angles
 and torsion angles; correlations between esds in cell parameters are only
 used when they are defined by crystal symmetry.  An approximate (isotropic)
 treatment of cell esds is used for estimating esds involving l.s. planes.
;
loop_
_geom_bond_atom_site_label_1
_geom_bond_atom_site_label_2
_geom_bond_distance
_geom_bond_site_symmetry_2
_geom_bond_publ_flag
Br1 C2 1.941(3) . ?
C31 C24 1.529(5) . ?
C31 C32 1.519(5) . ?
C31 C33 1.524(5) . ?
C1 C2 1.352(5) . ?
C1 B1 1.560(5) . ?
C1 C34 1.508(5) . ?
C11 C10 1.395(5) . ?
C11 C12 1.382(5) . ?
C2 C3 1.471(5) . ?
C21 C22 1.404(5) . ?
C21 C20 1.394(5) . ?
C3 C4 1.412(5) . ?
C3 C12 1.406(5) . ?
C4 C9 1.423(5) . ?
C4 C5 1.448(5) . ?
C27 C25 1.519(5) . ?
C19 C24 1.408(5) . ?
C19 C20 1.411(5) . ?
C19 B1 1.586(5) . ?
C9 C10 1.422(5) . ?
C9 C8 1.418(5) . ?
C14 C13 1.382(5) . ?
C14 C15 1.393(6) . ?
C18 C10 1.435(5) . ?
C18 C17 1.350(6) . ?
C22 C28 1.511(5) . ?
C22 C23 1.391(5) . ?
C5 C6 1.375(5) . ?
C5 B1 1.536(5) . ?
C28 C29 1.529(5) . ?
C28 C30 1.524(5) . ?
C24 C23 1.391(5) . ?
C16 C17 1.444(5) . ?
C16 C8 1.420(5) . ?
C16 C15 1.386(5) . ?
C13 C7 1.394(5) . ?
C20 C25 1.527(5) . ?
C8 C7 1.425(5) . ?
C7 C6 1.424(5) . ?
C25 C26 1.528(5) . ?
C34 C35 1.537(5) . ?
C35 C36 1.515(5) . ?

loop_
_geom_angle_atom_site_label_1
_geom_angle_atom_site_label_2
_geom_angle_atom_site_label_3
_geom_angle
_geom_angle_site_symmetry_1
_geom_angle_site_symmetry_3
_geom_angle_publ_flag
C32 C31 C24 114.2(3) . . ?
C32 C31 C33 110.5(3) . . ?
C33 C31 C24 109.3(3) . . ?
C2 C1 B1 117.0(3) . . ?
C2 C1 C34 124.0(3) . . ?
C34 C1 B1 118.9(3) . . ?
C12 C11 C10 121.2(3) . . ?
C1 C2 Br1 118.4(3) . . ?
C1 C2 C3 126.2(3) . . ?
C3 C2 Br1 115.4(2) . . ?
C20 C21 C22 121.6(3) . . ?
C4 C3 C2 119.1(3) . . ?
C12 C3 C2 122.4(3) . . ?
C12 C3 C4 118.5(3) . . ?
C3 C4 C9 119.8(3) . . ?
C3 C4 C5 120.9(3) . . ?
C9 C4 C5 119.3(3) . . ?
C24 C19 C20 118.6(3) . . ?
C24 C19 B1 119.3(3) . . ?
C20 C19 B1 121.5(3) . . ?
C10 C9 C4 120.1(3) . . ?
C8 C9 C4 120.4(3) . . ?
C8 C9 C10 119.5(3) . . ?
C13 C14 C15 120.0(3) . . ?
C17 C18 C10 121.6(3) . . ?
C21 C22 C28 121.4(3) . . ?
C23 C22 C21 117.9(3) . . ?
C23 C22 C28 120.7(3) . . ?
C4 C5 B1 119.7(3) . . ?
C6 C5 C4 118.7(3) . . ?
C6 C5 B1 121.6(3) . . ?
C22 C28 C29 111.6(3) . . ?
C22 C28 C30 111.9(3) . . ?
C30 C28 C29 110.5(3) . . ?
C19 C24 C31 119.9(3) . . ?
C23 C24 C31 119.8(3) . . ?
C23 C24 C19 120.3(3) . . ?
C8 C16 C17 118.3(3) . . ?
C15 C16 C17 122.2(3) . . ?
C15 C16 C8 119.5(3) . . ?
C11 C10 C9 118.7(3) . . ?
C11 C10 C18 122.5(3) . . ?
C9 C10 C18 118.9(3) . . ?
C18 C17 C16 121.0(3) . . ?
C14 C13 C7 120.8(3) . . ?
C21 C20 C19 119.8(3) . . ?
C21 C20 C25 119.8(3) . . ?
C19 C20 C25 120.5(3) . . ?
C24 C23 C22 121.5(3) . . ?
C9 C8 C16 120.8(3) . . ?
C9 C8 C7 120.3(3) . . ?
C16 C8 C7 118.9(3) . . ?
C13 C7 C8 119.6(3) . . ?
C13 C7 C6 122.6(3) . . ?
C6 C7 C8 117.8(3) . . ?
C5 C6 C7 123.5(3) . . ?
C11 C12 C3 121.6(3) . . ?
C16 C15 C14 121.2(3) . . ?
C27 C25 C20 110.5(3) . . ?
C27 C25 C26 109.7(3) . . ?
C20 C25 C26 114.4(3) . . ?
C1 B1 C19 118.0(3) . . ?
C5 B1 C1 116.6(3) . . ?
C5 B1 C19 125.4(3) . . ?
C1 C34 C35 111.8(3) . . ?
C36 C35 C34 112.6(4) . . ?

_shelx_res_file                  
;
TITL lmji12_twin1_hklf4 in P-1 #2
    lmji12.res
    created by SHELXL-2018/3 at 08:10:59 on 25-Oct-2019
REM reset to P-1 #2
CELL 1.54184 8.480251 9.167231 19.909872 80.2544 85.1947 68.5935
ZERR 2 0.00047 0.000453 0.001073 0.0043 0.0045 0.0049
LATT 1
SFAC C H B Br
UNIT 72 72 2 2

L.S. 20 0 0
PLAN  20
SIZE 0.073 0.027 0.013
fmap 2 53
acta
REM <olex2.extras>
REM <HklSrc "%.\\lmji12.hkl">
REM </olex2.extras>

WGHT    0.068600    0.596700
BASF   0.39179
FVAR       4.32470
BR1   4    0.278460    0.595695    0.237055    11.00000    0.02968    0.02320 =
         0.03831   -0.00204   -0.00180   -0.00495
C31   1   -0.457167    1.007102    0.241247    11.00000    0.02147    0.03418 =
         0.02997   -0.01023    0.00109   -0.01033
AFIX  13
H31   2   -0.354756    0.957930    0.214437    11.00000   -1.20000
AFIX   0
C1    1   -0.003708    0.877908    0.249989    11.00000    0.02627    0.02580 =
         0.02868   -0.00307   -0.00207   -0.01054
C11   1    0.341291    0.878375    0.036799    11.00000    0.02500    0.03027 =
         0.03349   -0.01151    0.00398   -0.00735
AFIX  43
H11   2    0.438999    0.826305    0.012800    11.00000   -1.20000
AFIX   0
C2    1    0.125561    0.810084    0.207528    11.00000    0.02330    0.02262 =
         0.03030   -0.00502   -0.00166   -0.00759
C21   1   -0.346695    1.285223    0.371848    11.00000    0.02701    0.02644 =
         0.02796   -0.00512    0.00165   -0.01089
C3    1    0.163433    0.883129    0.139496    11.00000    0.02351    0.02382 =
         0.02697   -0.00617   -0.00072   -0.00949
C4    1    0.051957    1.034835    0.112159    11.00000    0.02291    0.02235 =
         0.02686   -0.00649    0.00025   -0.01008
C27   1   -0.153496    1.462476    0.256182    11.00000    0.04752    0.03920 =
         0.03961   -0.00001   -0.00498   -0.02654
AFIX 137
H27A  2   -0.203896    1.456900    0.215727    11.00000   -1.50000
H27B  2   -0.059381    1.496833    0.243723    11.00000   -1.50000
H27C  2   -0.236062    1.536486    0.281815    11.00000   -1.50000
AFIX   0
C19   1   -0.265718    1.138473    0.276152    11.00000    0.02161    0.02108 =
         0.02493   -0.00074   -0.00167   -0.00554
C9    1    0.083409    1.105057    0.045480    11.00000    0.02075    0.02672 =
         0.02638   -0.00796    0.00095   -0.01016
C14   1   -0.260500    1.549557   -0.040710    11.00000    0.03327    0.02933 =
         0.03192    0.00138   -0.00513   -0.00756
AFIX  43
H14   2   -0.336765    1.646724   -0.060036    11.00000   -1.20000
AFIX   0
C18   1    0.260181    1.100462   -0.059220    11.00000    0.03035    0.03823 =
         0.02817   -0.01128    0.00808   -0.01515
AFIX  43
H18   2    0.356373    1.049233   -0.084206    11.00000   -1.20000
AFIX   0
C22   1   -0.485033    1.235220    0.388327    11.00000    0.02302    0.02310 =
         0.02686   -0.00473    0.00249   -0.00550
C5    1   -0.095106    1.120226    0.150971    11.00000    0.02130    0.02138 =
         0.02854   -0.00621    0.00156   -0.00784
C28   1   -0.592416    1.272559    0.452070    11.00000    0.02981    0.03120 =
         0.02609   -0.00689    0.00355   -0.01024
AFIX  13
H28   2   -0.677998    1.223252    0.454264    11.00000   -1.20000
AFIX   0
C24   1   -0.412080    1.098845    0.289330    11.00000    0.02181    0.02760 =
         0.02423   -0.00476    0.00074   -0.00889
C16   1   -0.000048    1.326191   -0.049841    11.00000    0.03003    0.03115 =
         0.02323   -0.00541    0.00266   -0.01590
C10   1    0.230964    1.026008    0.007642    11.00000    0.02306    0.02969 =
         0.02684   -0.00932    0.00138   -0.01060
C17   1    0.151370    1.243051   -0.086690    11.00000    0.03100    0.03724 =
         0.02675   -0.00703    0.00282   -0.01594
AFIX  43
H17   2    0.174265    1.288473   -0.130027    11.00000   -1.20000
AFIX   0
C13   1   -0.292500    1.481330    0.023847    11.00000    0.02670    0.02863 =
         0.03116   -0.00541   -0.00121   -0.00777
AFIX  43
H13   2   -0.390216    1.533438    0.047833    11.00000   -1.20000
AFIX   0
C20   1   -0.237920    1.238729    0.316627    11.00000    0.02220    0.02235 =
         0.02812   -0.00276    0.00008   -0.00781
C23   1   -0.518204    1.146330    0.344938    11.00000    0.02515    0.02548 =
         0.02818   -0.00293   -0.00071   -0.00847
C8    1   -0.030826    1.254901    0.016541    11.00000    0.02412    0.02622 =
         0.02460   -0.00648    0.00115   -0.01213
C7    1   -0.180010    1.335292    0.053444    11.00000    0.02083    0.02507 =
         0.02728   -0.00596    0.00031   -0.00842
C6    1   -0.204934    1.263718    0.120755    11.00000    0.02275    0.02544 =
         0.02587   -0.00620    0.00174   -0.00942
AFIX  43
H6    2   -0.300523    1.316800    0.145597    11.00000   -1.20000
AFIX   0
C12   1    0.308006    0.808089    0.100715    11.00000    0.02506    0.02407 =
         0.03514   -0.00761    0.00083   -0.00707
AFIX  43
H12   2    0.383005    0.708774    0.118518    11.00000   -1.20000
AFIX   0
C15   1   -0.113892    1.472659   -0.076823    11.00000    0.03651    0.03540 =
         0.02289   -0.00209   -0.00189   -0.01491
AFIX  43
H15   2   -0.092059    1.520509   -0.119812    11.00000   -1.20000
AFIX   0
C25   1   -0.092033    1.299857    0.299343    11.00000    0.02917    0.03325 =
         0.03053   -0.00863    0.00388   -0.01566
AFIX  13
H25   2   -0.008688    1.227419    0.271658    11.00000   -1.20000
AFIX   0
B1    3   -0.124444    1.050074    0.224561    11.00000    0.02619    0.02379 =
         0.02644   -0.00397   -0.00164   -0.01131
C32   1   -0.516654    0.875845    0.277223    11.00000    0.04699    0.04029 =
         0.04396   -0.01181   -0.00414   -0.02431
AFIX 137
H32A  2   -0.435312    0.808216    0.310382    11.00000   -1.50000
H32B  2   -0.528068    0.814889    0.244426    11.00000   -1.50000
H32C  2   -0.624187    0.921456    0.299602    11.00000   -1.50000
AFIX   0
C29   1   -0.487463    1.202177    0.516366    11.00000    0.04646    0.04200 =
         0.02783   -0.00359    0.00237   -0.01629
AFIX 137
H29A  2   -0.430457    1.090237    0.516962    11.00000   -1.50000
H29B  2   -0.560795    1.220619    0.555914    11.00000   -1.50000
H29C  2   -0.405261    1.251498    0.516578    11.00000   -1.50000
AFIX   0
C26   1   -0.000558    1.305241    0.361298    11.00000    0.03130    0.04052 =
         0.04083   -0.00470   -0.00418   -0.01827
AFIX 137
H26A  2    0.097645    1.331608    0.346349    11.00000   -1.50000
H26B  2    0.033610    1.203516    0.389500    11.00000   -1.50000
H26C  2   -0.075456    1.383982    0.386972    11.00000   -1.50000
AFIX   0
C33   1   -0.589813    1.122607    0.191735    11.00000    0.04325    0.04261 =
         0.03967   -0.00486   -0.01112   -0.01773
AFIX 137
H33A  2   -0.691581    1.173687    0.216626    11.00000   -1.50000
H33B  2   -0.614009    1.065954    0.160001    11.00000   -1.50000
H33C  2   -0.547429    1.200960    0.167378    11.00000   -1.50000
AFIX   0
C30   1   -0.685680    1.450117    0.450227    11.00000    0.03969    0.03483 =
         0.04297   -0.01233    0.00370   -0.00354
AFIX 137
H30A  2   -0.604874    1.501980    0.447556    11.00000   -1.50000
H30B  2   -0.754676    1.469014    0.490880    11.00000   -1.50000
H30C  2   -0.756254    1.491237    0.411086    11.00000   -1.50000
AFIX   0
C34   1   -0.031169    0.800824    0.320928    11.00000    0.02543    0.02623 =
         0.03123    0.00091    0.00129   -0.00698
AFIX  23
H34A  2    0.015750    0.686580    0.322976    11.00000   -1.20000
H34B  2   -0.151805    0.831220    0.331000    11.00000   -1.20000
AFIX   0
C35   1    0.052095    0.848828    0.374901    11.00000    0.03866    0.02786 =
         0.02708   -0.00382   -0.00055   -0.00618
AFIX  23
H35A  2    0.172078    0.785527    0.375899    11.00000   -1.20000
H35B  2    0.040624    0.959059    0.362062    11.00000   -1.20000
AFIX   0
C36   1   -0.025430    0.827127    0.445547    11.00000    0.05385    0.05069 =
         0.03102   -0.00277    0.00566   -0.00606
AFIX 137
H36A  2   -0.140656    0.899274    0.446289    11.00000   -1.50000
H36B  2    0.038034    0.848100    0.478057    11.00000   -1.50000
H36C  2   -0.022785    0.720259    0.457054    11.00000   -1.50000
AFIX   0
HKLF 5


REM  lmji12_twin1_hklf4 in P-1 #2
REM wR2 = 0.1259, GooF = S = 1.068, Restrained GooF = 1.068 for all data
REM R1 = 0.0442 for 7835 Fo > 4sig(Fo) and 0.0551 for all 9463 data
REM 351 parameters refined using 0 restraints

END

WGHT      0.0686      0.5968

REM Highest difference peak  0.649,  deepest hole -0.605,  1-sigma level  0.071
Q1    1  -0.3206  1.3563  0.3992  11.00000  0.05    0.65
Q2    1  -0.6174  1.0992  0.3568  11.00000  0.05    0.59
Q3    1   0.3729  0.4440  0.2218  11.00000  0.05    0.32
Q4    1   0.3339  0.5920  0.3027  11.00000  0.05    0.32
Q5    1   0.3577  0.6402  0.1767  11.00000  0.05    0.31
Q6    1   0.1978  0.6020  0.1790  11.00000  0.05    0.28
Q7    1   0.4637  0.6194  0.1585  11.00000  0.05    0.26
Q8    1   0.1651  1.0082  0.3650  11.00000  0.05    0.26
Q9    1  -0.4472  1.5396 -0.0610  11.00000  0.05    0.26
Q10   1   0.2163  0.5558  0.3041  11.00000  0.05    0.24
Q11   1  -0.6021  1.3112  0.2423  11.00000  0.05    0.24
Q12   1   0.3940  0.4811  0.2600  11.00000  0.05    0.24
Q13   1   0.1980  0.7386  0.2552  11.00000  0.05    0.24
Q14   1  -0.3729  1.7881 -0.0973  11.00000  0.05    0.24
Q15   1  -0.4789  0.6339  0.1998  11.00000  0.05    0.24
Q16   1   0.2601  0.5590  0.1758  11.00000  0.05    0.23
Q17   1   0.3764  0.9995 -0.0830  11.00000  0.05    0.23
Q18   1  -0.5122  1.1626  0.1246  11.00000  0.05    0.22
Q19   1   0.4795  1.1378 -0.1193  11.00000  0.05    0.22
Q20   1   0.0208  0.8400  0.2425  11.00000  0.05    0.22
;
_shelx_res_checksum              32055
_olex2_submission_special_instructions 'No special instructions were received'
_oxdiff_exptl_absorpt_empirical_details 
;
Empirical correction (ABSPACK) includes:
- Absorption correction using spherical harmonics
- Frame scaling
;
_oxdiff_exptl_absorpt_empirical_full_max 1.529
_oxdiff_exptl_absorpt_empirical_full_min 0.801
loop_
_twin_individual_id
_twin_individual_mass_fraction_refined
1 0.6082(10)
2 0.3918(10)

####################################################################### 
# 
# This file contains crystal structure data downloaded from the 
# Cambridge Structural Database (CSD) hosted by the Cambridge 
# Crystallographic Data Centre (CCDC).
# 
# Full information about CCDC data access policies and citation 
# guidelines are available at http://www.ccdc.cam.ac.uk/access/V1 
# 
# Audit and citation data items may have been added by the CCDC. 
# Please retain this information to preserve the provenance of 
# this file and to allow appropriate attribution of the data. 
# 
#######################################################################

data_mi19006_refinalized
_database_code_depnum_ccdc_archive 'CCDC 1961371'
loop_
_audit_author_name
_audit_author_address
'Marina Uzelac'
;University of Edinburgh
United Kingdom
;
_audit_update_record             
;
2019-10-25 deposited with the CCDC.	2020-02-26 downloaded from the CCDC.
;
_audit_creation_date             2019-10-21
_audit_creation_method           
;
Olex2 1.2
(compiled 2018.05.29 svn.r3508 for OlexSys, GUI svn.r5506)
;
_shelx_SHELXL_version_number     2018/3
_chemical_name_common            ?
_chemical_name_systematic        ?
_chemical_formula_moiety         'C22 H26 B Br O2'
_chemical_formula_sum            'C22 H26 B Br O2'
_chemical_formula_weight         413.15
_chemical_melting_point          ?
_chemical_oxdiff_formula         'C22 H26 B Br O2'
_chemical_oxdiff_usercomment     '@ 120 K KY161'
loop_
_atom_type_symbol
_atom_type_description
_atom_type_scat_dispersion_real
_atom_type_scat_dispersion_imag
_atom_type_scat_source
C C 0.0033 0.0016 'International Tables Vol C Tables 4.2.6.8 and 6.1.1.4'
H H 0.0000 0.0000 'International Tables Vol C Tables 4.2.6.8 and 6.1.1.4'
B B 0.0013 0.0007 'International Tables Vol C Tables 4.2.6.8 and 6.1.1.4'
Br Br -0.2901 2.4595 'International Tables Vol C Tables 4.2.6.8 and 6.1.1.4'
O O 0.0106 0.0060 'International Tables Vol C Tables 4.2.6.8 and 6.1.1.4'

_shelx_space_group_comment       
;
The symmetry employed for this shelxl refinement is uniquely defined
by the following loop, which should always be used as a source of
symmetry information in preference to the above space-group names.
They are only intended as comments.
;
_space_group_crystal_system      monoclinic
_space_group_IT_number           14
_space_group_name_H-M_alt        'P 1 21/n 1'
_space_group_name_Hall           '-P 2yn'
loop_
_space_group_symop_operation_xyz
'x, y, z'
'-x+1/2, y+1/2, -z+1/2'
'-x, -y, -z'
'x-1/2, -y-1/2, z-1/2'

_cell_length_a                   6.4265(4)
_cell_length_b                   15.8695(10)
_cell_length_c                   20.6170(11)
_cell_angle_alpha                90
_cell_angle_beta                 97.511(5)
_cell_angle_gamma                90
_cell_volume                     2084.6(2)
_cell_formula_units_Z            4
_cell_measurement_reflns_used    4753
_cell_measurement_temperature    120.01(10)
_cell_measurement_theta_max      27.2530
_cell_measurement_theta_min      4.0710
_shelx_estimated_absorpt_T_max   ?
_shelx_estimated_absorpt_T_min   ?
_exptl_absorpt_coefficient_mu    1.984
_exptl_absorpt_correction_T_max  1.00000
_exptl_absorpt_correction_T_min  0.79207
_exptl_absorpt_correction_type   multi-scan
_exptl_absorpt_process_details   
;
CrysAlisPro 1.171.40.54a (Rigaku Oxford Diffraction, 2019)
Empirical absorption correction using spherical harmonics,
 implemented in SCALE3 ABSPACK scaling algorithm.
;
_exptl_absorpt_special_details   ?
_exptl_crystal_colour            colourless
_exptl_crystal_colour_primary    colourless
_exptl_crystal_density_diffrn    1.316
_exptl_crystal_density_meas      ?
_exptl_crystal_density_method    ?
_exptl_crystal_description       block
_exptl_crystal_F_000             856
loop_
_exptl_crystal_face_index_h
_exptl_crystal_face_index_k
_exptl_crystal_face_index_l
_exptl_crystal_face_perp_dist
0 -15 -21 0.0443
-1 14 22 0.0350
0 18 -17 0.0348
0 -18 17 0.0248
9 -3 -3 0.1586
-9 0 6 0.1821

_exptl_crystal_size_max          0.367
_exptl_crystal_size_mid          0.11
_exptl_crystal_size_min          0.061
loop_
_exptl_oxdiff_crystal_face_indexfrac_h
_exptl_oxdiff_crystal_face_indexfrac_k
_exptl_oxdiff_crystal_face_indexfrac_l
_exptl_oxdiff_crystal_face_x
_exptl_oxdiff_crystal_face_y
_exptl_oxdiff_crystal_face_z
-0.4254 -14.7739 -21.4261 -0.0255 -0.9996 -0.0091
-1.2620 14.2494 22.3893 0.0253 0.9803 0.1960
0.3023 18.1836 -16.8885 -0.9802 0.1286 -0.1504
-0.2179 -18.1966 16.8427 0.9816 -0.1288 0.1412
8.9605 -3.2550 -3.1415 0.2446 -0.0306 -0.9691
-9.0204 -0.2842 6.4293 -0.0538 0.0056 0.9985

_exptl_transmission_factor_max   ?
_exptl_transmission_factor_min   ?
_diffrn_reflns_av_R_equivalents  0.0483
_diffrn_reflns_av_unetI/netI     0.0524
_diffrn_reflns_Laue_measured_fraction_full 0.978
_diffrn_reflns_Laue_measured_fraction_max 0.978
_diffrn_reflns_limit_h_max       8
_diffrn_reflns_limit_h_min       -7
_diffrn_reflns_limit_k_max       20
_diffrn_reflns_limit_k_min       -20
_diffrn_reflns_limit_l_max       26
_diffrn_reflns_limit_l_min       -24
_diffrn_reflns_number            18476
_diffrn_reflns_point_group_measured_fraction_full 0.978
_diffrn_reflns_point_group_measured_fraction_max 0.978
_diffrn_reflns_theta_full        27.483
_diffrn_reflns_theta_max         27.483
_diffrn_reflns_theta_min         3.222
_diffrn_ambient_environment      N~2~
_diffrn_ambient_temperature      120.01(10)
_diffrn_detector                 'CCD plate'
_diffrn_detector_area_resol_mean 5.1574
_diffrn_detector_type            Atlas
_diffrn_measured_fraction_theta_full 0.978
_diffrn_measured_fraction_theta_max 0.978
_diffrn_measurement_details      
;
List of Runs (angles in degrees, time in seconds):

  # Type    Start    End  Width  t~exp~   \w     \q     \k     \f   Frames
#--------------------------------------------------------------------------
  1  \w      7.00  59.00   1.00   15.00    --   10.52-127.00  99.00   52
  2  \w     22.00  47.00   1.00   15.00    --   10.52-143.00 -70.00   25
  3  \w    -15.00  31.00   1.00   15.00    --   -9.35 -99.00  30.00   46
  4  \w     -5.00  21.00   1.00   15.00    --   10.52 -99.00 150.00   26
  5  \w    -23.00  89.00   1.00   15.00    --   10.52  19.00 -30.00  112
  6  \w    -28.00  33.00   1.00   15.00    --   10.52 -77.00 -30.00   61
;
_diffrn_measurement_device       'four-circle diffractometer'
_diffrn_measurement_device_type  'SuperNova, Dual, Cu at home/near, Atlas'
_diffrn_measurement_method       '\w scans'
_diffrn_orient_matrix_type       
'CrysAlisPro convention (1999,Acta A55,543-557)'
_diffrn_orient_matrix_UB_11      0.0235783000
_diffrn_orient_matrix_UB_12      -0.0326918000
_diffrn_orient_matrix_UB_13      0.0232641000
_diffrn_orient_matrix_UB_21      0.0165193000
_diffrn_orient_matrix_UB_22      0.0303731000
_diffrn_orient_matrix_UB_23      0.0253839000
_diffrn_orient_matrix_UB_31      -0.1075645000
_diffrn_orient_matrix_UB_32      -0.0025045000
_diffrn_orient_matrix_UB_33      0.0042851000
_diffrn_radiation_monochromator  mirror
_diffrn_radiation_probe          x-ray
_diffrn_radiation_type           MoK\a
_diffrn_radiation_wavelength     0.71073
_diffrn_source                   'micro-focus sealed X-ray tube'
_diffrn_source_type              'SuperNova (Mo) X-ray Source'
_diffrn_standards_number         0
_reflns_Friedel_coverage         0.000
_reflns_Friedel_fraction_full    .
_reflns_Friedel_fraction_max     .
_reflns_number_gt                3693
_reflns_number_total             4679
_reflns_odcompleteness_completeness 99.75
_reflns_odcompleteness_iscentric 1
_reflns_odcompleteness_theta     26.32
_reflns_special_details          
;
 Reflections were merged by SHELXL according to the crystal
 class for the calculation of statistics and refinement.
 
 _reflns_Friedel_fraction is defined as the number of unique
 Friedel pairs measured divided by the number that would be
 possible theoretically, ignoring centric projections and
 systematic absences.
;
_reflns_threshold_expression     'I > 2\s(I)'
_computing_cell_refinement       'CrysAlisPro 1.171.40.54a (Rigaku OD, 2019)'
_computing_data_collection       'CrysAlisPro 1.171.40.54a (Rigaku OD, 2019)'
_computing_data_reduction        'CrysAlisPro 1.171.40.54a (Rigaku OD, 2019)'
_computing_molecular_graphics    'Olex2 (Dolomanov et al., 2009)'
_computing_publication_material  'Olex2 (Dolomanov et al., 2009)'
_computing_structure_refinement  'ShelXL (Sheldrick, 2015)'
_computing_structure_solution    'ShelXS (Sheldrick, 2008)'
_refine_diff_density_max         0.717
_refine_diff_density_min         -0.771
_refine_diff_density_rms         0.070
_refine_ls_extinction_coef       .
_refine_ls_extinction_method     none
_refine_ls_goodness_of_fit_ref   1.069
_refine_ls_hydrogen_treatment    constr
_refine_ls_matrix_type           full
_refine_ls_number_parameters     300
_refine_ls_number_reflns         4679
_refine_ls_number_restraints     172
_refine_ls_R_factor_all          0.0689
_refine_ls_R_factor_gt           0.0481
_refine_ls_restrained_S_all      1.052
_refine_ls_shift/su_max          0.001
_refine_ls_shift/su_mean         0.000
_refine_ls_structure_factor_coef Fsqd
_refine_ls_weighting_details     
'w=1/[\s^2^(Fo^2^)+(0.0133P)^2^+2.7772P] where P=(Fo^2^+2Fc^2^)/3'
_refine_ls_weighting_scheme      calc
_refine_ls_wR_factor_gt          0.0809
_refine_ls_wR_factor_ref         0.0877
_refine_special_details          ?
_olex2_refinement_description    
;
1. Fixed Uiso
 At 1.2 times of:
  All C(H) groups
 At 1.5 times of:
  All C(H,H,H) groups
2. Rigid bond restraints
 C1A, C2A, C19A, C20A, C21A, C22A, C1B, C2B, C19B, C20B, C21B, C22B
 with sigma for 1-2 distances of 0.003 and sigma for 1-3 distances of 0.003
3. Uiso/Uaniso restraints and constraints
C1A \\sim C2A \\sim C19A \\sim C20A \\sim C21A \\sim C22A \\sim C1B \\sim C2B
\\sim C19B \\sim C20B \\sim C21B \\sim C22B: within 2A with sigma of 0.012 and
sigma for terminal atoms of 0.024
4. Others
 Sof(C1B)=Sof(C2B)=Sof(C19B)=Sof(H19D)=Sof(H19E)=Sof(H19F)=Sof(C20B)=Sof(H20D)=
 Sof(H20E)=Sof(H20F)=Sof(C21B)=Sof(H21D)=Sof(H21E)=Sof(H21F)=Sof(C22B)=
 Sof(H22D)=Sof(H22E)=Sof(H22F)=1-FVAR(1)
 Sof(C1A)=Sof(C2A)=Sof(C19A)=Sof(H19A)=Sof(H19B)=Sof(H19C)=Sof(C20A)=Sof(H20A)=
 Sof(H20B)=Sof(H20C)=Sof(C21A)=Sof(H21A)=Sof(H21B)=Sof(H21C)=Sof(C22A)=
 Sof(H22A)=Sof(H22B)=Sof(H22C)=FVAR(1)
5.a Aromatic/amide H refined with riding coordinates:
 C5(H5), C4(H4), C8(H8), C7(H7), C9(H9), C14(H14), C13(H13), C11(H11)
5.b Idealised Me refined as rotating group:
 C15(H15A,H15B,H15C), C16(H16A,H16B,H16C), C19A(H19A,H19B,H19C), C20A(H20A,
 H20B,H20C), C21A(H21A,H21B,H21C), C22A(H22A,H22B,H22C), C19B(H19D,H19E,H19F),
 C20B(H20D,H20E,H20F), C21B(H21D,H21E,H21F), C22B(H22D,H22E,H22F)
;
_atom_sites_solution_hydrogens   geom
_atom_sites_solution_primary     direct
_atom_sites_solution_secondary   ?
loop_
_atom_site_label
_atom_site_type_symbol
_atom_site_fract_x
_atom_site_fract_y
_atom_site_fract_z
_atom_site_U_iso_or_equiv
_atom_site_adp_type
_atom_site_occupancy
_atom_site_site_symmetry_order
_atom_site_calc_flag
_atom_site_refinement_flags_posn
_atom_site_refinement_flags_adp
_atom_site_refinement_flags_occupancy
_atom_site_disorder_assembly
_atom_site_disorder_group
Br1 Br 0.12357(5) 0.78691(2) 0.23761(2) 0.03796(11) Uani 1 1 d . . . . .
B1 B 0.2870(5) 0.6740(2) 0.14929(15) 0.0225(7) Uani 1 1 d . . . . .
O1 O 0.2149(3) 0.59966(15) 0.12527(15) 0.0589(8) Uani 1 1 d . . . . .
O2 O 0.4852(3) 0.67082(13) 0.17862(13) 0.0475(6) Uani 1 1 d . . . . .
C5 C -0.4253(4) 0.92444(17) 0.13890(14) 0.0254(6) Uani 1 1 d . . . . .
H5 H -0.544136 0.916301 0.159504 0.031 Uiso 1 1 calc R . . . .
C4 C -0.2827(4) 0.85897(17) 0.13726(13) 0.0238(6) Uani 1 1 d . . . . .
H4 H -0.305496 0.807954 0.157386 0.029 Uiso 1 1 calc R . . . .
C3 C -0.1059(4) 0.86931(16) 0.10568(13) 0.0210(6) Uani 1 1 d . . . . .
C6 C -0.3938(4) 1.00186(17) 0.11031(13) 0.0242(6) Uani 1 1 d . . . . .
C8 C -0.0745(4) 0.94682(17) 0.07689(13) 0.0256(6) Uani 1 1 d . . . . .
H8 H 0.042462 0.954688 0.055373 0.031 Uiso 1 1 calc R . . . .
C7 C -0.2150(4) 1.01232(17) 0.07985(14) 0.0268(6) Uani 1 1 d . . . . .
H7 H -0.189508 1.064041 0.061195 0.032 Uiso 1 1 calc R . . . .
C9 C -0.0879(4) 0.77560(17) -0.01876(13) 0.0240(6) Uani 1 1 d . . . . .
H9 H -0.221249 0.789795 -0.009487 0.029 Uiso 1 1 calc R . . . .
C10 C 0.0802(4) 0.77640(16) 0.03131(12) 0.0207(6) Uani 1 1 d . . . . .
C14 C 0.2780(4) 0.75575(17) 0.01546(13) 0.0241(6) Uani 1 1 d . . . . .
H14 H 0.393393 0.757075 0.047761 0.029 Uiso 1 1 calc R . . . .
C13 C 0.3051(4) 0.73314(17) -0.04807(14) 0.0252(6) Uani 1 1 d . . . . .
H13 H 0.438211 0.718525 -0.057363 0.030 Uiso 1 1 calc R . . . .
C11 C -0.0597(4) 0.75407(18) -0.08195(13) 0.0262(6) Uani 1 1 d . . . . .
H11 H -0.174399 0.754304 -0.114516 0.031 Uiso 1 1 calc R . . . .
C12 C 0.1376(4) 0.73198(17) -0.09783(13) 0.0244(6) Uani 1 1 d . . . . .
C15 C 0.1682(5) 0.7086(2) -0.16676(14) 0.0365(7) Uani 1 1 d . . . . .
H15A H 0.315442 0.703052 -0.169684 0.055 Uiso 1 1 calc GR . . . .
H15B H 0.109768 0.751852 -0.196254 0.055 Uiso 1 1 calc GR . . . .
H15C H 0.098948 0.656109 -0.178270 0.055 Uiso 1 1 calc GR . . . .
C16 C -0.5504(5) 1.07281(19) 0.11161(16) 0.0354(7) Uani 1 1 d . . . . .
H16A H -0.480494 1.121737 0.131275 0.053 Uiso 1 1 calc GR . . . .
H16B H -0.659124 1.055826 0.136668 0.053 Uiso 1 1 calc GR . . . .
H16C H -0.611132 1.085885 0.067726 0.053 Uiso 1 1 calc GR . . . .
C18 C 0.0446(4) 0.79870(16) 0.09936(13) 0.0209(6) Uani 1 1 d . . . . .
C17 C 0.1461(4) 0.75542(18) 0.14875(13) 0.0236(6) Uani 1 1 d . . . . .
C1A C 0.3768(10) 0.5339(4) 0.1646(4) 0.0282(13) Uani 0.472(6) 1 d . U P A 1
C2A C 0.5785(12) 0.5856(4) 0.1612(4) 0.0285(14) Uani 0.472(6) 1 d . U P A 1
C19A C 0.753(2) 0.5700(17) 0.2159(6) 0.040(3) Uani 0.472(6) 1 d . U P A 1
H19A H 0.707550 0.585219 0.256863 0.060 Uiso 0.472(6) 1 calc GR . P A 1
H19B H 0.872910 0.603532 0.209087 0.060 Uiso 0.472(6) 1 calc GR . P A 1
H19C H 0.790961 0.511483 0.216719 0.060 Uiso 0.472(6) 1 calc GR . P A 1
C20A C 0.6572(12) 0.5831(5) 0.0946(4) 0.0386(18) Uani 0.472(6) 1 d . U P A 1
H20A H 0.720645 0.529301 0.088722 0.058 Uiso 0.472(6) 1 calc GR . P A 1
H20B H 0.759153 0.626832 0.092364 0.058 Uiso 0.472(6) 1 calc GR . P A 1
H20C H 0.541456 0.591473 0.060800 0.058 Uiso 0.472(6) 1 calc GR . P A 1
C21A C 0.3417(14) 0.5158(5) 0.2357(4) 0.0396(19) Uani 0.472(6) 1 d . U P A 1
H21A H 0.443355 0.475483 0.254527 0.059 Uiso 0.472(6) 1 calc GR . P A 1
H21B H 0.203024 0.493599 0.236292 0.059 Uiso 0.472(6) 1 calc GR . P A 1
H21C H 0.356743 0.567112 0.260533 0.059 Uiso 0.472(6) 1 calc GR . P A 1
C22A C 0.359(3) 0.4567(14) 0.1247(13) 0.040(3) Uani 0.472(6) 1 d . U P A 1
H22A H 0.475547 0.420394 0.138389 0.060 Uiso 0.472(6) 1 calc GR . P A 1
H22B H 0.357910 0.471211 0.079465 0.060 Uiso 0.472(6) 1 calc GR . P A 1
H22C H 0.230332 0.428181 0.130216 0.060 Uiso 0.472(6) 1 calc GR . P A 1
C1B C 0.3994(9) 0.5469(4) 0.1236(3) 0.0304(13) Uani 0.528(6) 1 d . U P A 2
C2B C 0.5210(11) 0.5782(4) 0.1889(3) 0.0287(12) Uani 0.528(6) 1 d . U P A 2
C19B C 0.760(2) 0.5684(15) 0.1951(5) 0.045(3) Uani 0.528(6) 1 d . U P A 2
H19D H 0.812683 0.597229 0.159655 0.068 Uiso 0.528(6) 1 calc GR . P A 2
H19E H 0.795605 0.509661 0.193754 0.068 Uiso 0.528(6) 1 calc GR . P A 2
H19F H 0.822876 0.592070 0.235939 0.068 Uiso 0.528(6) 1 calc GR . P A 2
C20B C 0.4391(12) 0.5440(5) 0.2498(3) 0.0371(17) Uani 0.528(6) 1 d . U P A 2
H20D H 0.507351 0.572607 0.287727 0.056 Uiso 0.528(6) 1 calc GR . P A 2
H20E H 0.467898 0.484737 0.253585 0.056 Uiso 0.528(6) 1 calc GR . P A 2
H20F H 0.290365 0.553135 0.246319 0.056 Uiso 0.528(6) 1 calc GR . P A 2
C21B C 0.5194(13) 0.5577(5) 0.0649(3) 0.052(2) Uani 0.528(6) 1 d . U P A 2
H21D H 0.424405 0.551547 0.025225 0.078 Uiso 0.528(6) 1 calc GR . P A 2
H21E H 0.627223 0.515608 0.066474 0.078 Uiso 0.528(6) 1 calc GR . P A 2
H21F H 0.581989 0.612688 0.066221 0.078 Uiso 0.528(6) 1 calc GR . P A 2
C22B C 0.308(3) 0.4572(12) 0.1238(14) 0.047(3) Uani 0.528(6) 1 d . U P A 2
H22D H 0.214786 0.453386 0.156576 0.071 Uiso 0.528(6) 1 calc GR . P A 2
H22E H 0.419562 0.417237 0.133252 0.071 Uiso 0.528(6) 1 calc GR . P A 2
H22F H 0.231070 0.445059 0.081639 0.071 Uiso 0.528(6) 1 calc GR . P A 2

loop_
_atom_site_aniso_label
_atom_site_aniso_U_11
_atom_site_aniso_U_22
_atom_site_aniso_U_33
_atom_site_aniso_U_23
_atom_site_aniso_U_13
_atom_site_aniso_U_12
Br1 0.0478(2) 0.0492(2) 0.01696(15) -0.00114(14) 0.00450(12) 0.02045(16)
B1 0.0293(17) 0.0214(17) 0.0184(16) 0.0050(12) 0.0087(13) -0.0008(13)
O1 0.0294(13) 0.0307(14) 0.111(2) -0.0295(14) -0.0102(13) 0.0101(10)
O2 0.0398(13) 0.0194(12) 0.0752(18) -0.0042(11) -0.0226(12) 0.0083(9)
C5 0.0241(15) 0.0249(16) 0.0285(16) 0.0001(12) 0.0076(12) 0.0009(12)
C4 0.0275(15) 0.0186(15) 0.0252(15) 0.0018(11) 0.0026(12) -0.0020(11)
C3 0.0251(14) 0.0178(14) 0.0194(14) -0.0029(11) 0.0008(11) 0.0016(11)
C6 0.0264(15) 0.0208(15) 0.0246(15) -0.0019(11) -0.0001(12) 0.0034(11)
C8 0.0316(16) 0.0225(15) 0.0245(15) 0.0003(12) 0.0109(12) -0.0013(12)
C7 0.0398(17) 0.0169(15) 0.0247(15) 0.0030(11) 0.0079(13) -0.0010(12)
C9 0.0248(14) 0.0224(15) 0.0254(15) -0.0025(12) 0.0057(11) 0.0011(11)
C10 0.0298(15) 0.0142(14) 0.0185(13) 0.0006(10) 0.0051(11) -0.0025(11)
C14 0.0233(14) 0.0267(16) 0.0222(15) 0.0023(12) 0.0019(11) -0.0040(11)
C13 0.0223(14) 0.0257(16) 0.0291(16) 0.0012(12) 0.0085(12) 0.0011(11)
C11 0.0294(16) 0.0267(16) 0.0216(15) -0.0005(12) 0.0003(12) 0.0055(12)
C12 0.0321(16) 0.0217(16) 0.0200(14) 0.0008(11) 0.0056(12) 0.0037(11)
C15 0.0409(18) 0.047(2) 0.0225(15) -0.0039(15) 0.0062(13) 0.0070(15)
C16 0.0367(18) 0.0268(17) 0.044(2) 0.0039(14) 0.0090(15) 0.0093(13)
C18 0.0235(14) 0.0174(14) 0.0225(14) -0.0005(11) 0.0057(11) -0.0034(11)
C17 0.0291(15) 0.0247(15) 0.0181(14) -0.0016(11) 0.0077(11) -0.0021(12)
C1A 0.033(3) 0.019(3) 0.033(3) 0.006(2) 0.007(2) 0.008(2)
C2A 0.030(3) 0.020(3) 0.036(3) 0.001(3) 0.008(2) 0.007(2)
C19A 0.035(4) 0.039(5) 0.044(4) 0.005(6) 0.002(4) 0.006(4)
C20A 0.035(4) 0.042(4) 0.041(3) -0.001(3) 0.015(3) 0.003(3)
C21A 0.052(5) 0.030(5) 0.039(3) 0.016(3) 0.016(4) 0.010(3)
C22A 0.040(8) 0.028(4) 0.050(5) -0.004(4) 0.003(6) 0.000(5)
C1B 0.040(3) 0.021(3) 0.031(2) 0.003(2) 0.008(2) 0.014(2)
C2B 0.033(3) 0.019(3) 0.035(3) 0.004(2) 0.007(2) 0.009(2)
C19B 0.034(3) 0.035(5) 0.066(7) 0.009(7) 0.003(3) 0.015(3)
C20B 0.051(4) 0.030(4) 0.030(3) 0.008(3) 0.001(3) 0.004(3)
C21B 0.068(5) 0.051(5) 0.041(3) 0.004(3) 0.026(3) 0.033(4)
C22B 0.053(9) 0.020(4) 0.065(6) -0.003(3) -0.008(5) 0.010(4)

_geom_special_details            
;
 All esds (except the esd in the dihedral angle between two l.s. planes)
 are estimated using the full covariance matrix.  The cell esds are taken
 into account individually in the estimation of esds in distances, angles
 and torsion angles; correlations between esds in cell parameters are only
 used when they are defined by crystal symmetry.  An approximate (isotropic)
 treatment of cell esds is used for estimating esds involving l.s. planes.
;
loop_
_geom_bond_atom_site_label_1
_geom_bond_atom_site_label_2
_geom_bond_distance
_geom_bond_site_symmetry_2
_geom_bond_publ_flag
Br1 C17 1.923(3) . ?
B1 O1 1.339(4) . ?
B1 O2 1.338(4) . ?
B1 C17 1.577(4) . ?
O1 C1A 1.615(7) . ?
O1 C1B 1.455(6) . ?
O2 C2A 1.541(7) . ?
O2 C2B 1.498(6) . ?
C5 H5 0.9300 . ?
C5 C4 1.389(4) . ?
C5 C6 1.389(4) . ?
C4 H4 0.9300 . ?
C4 C3 1.391(4) . ?
C3 C8 1.392(4) . ?
C3 C18 1.497(4) . ?
C6 C7 1.389(4) . ?
C6 C16 1.513(4) . ?
C8 H8 0.9300 . ?
C8 C7 1.383(4) . ?
C7 H7 0.9300 . ?
C9 H9 0.9300 . ?
C9 C10 1.393(4) . ?
C9 C11 1.381(4) . ?
C10 C14 1.392(4) . ?
C10 C18 1.493(4) . ?
C14 H14 0.9300 . ?
C14 C13 1.391(4) . ?
C13 H13 0.9300 . ?
C13 C12 1.387(4) . ?
C11 H11 0.9300 . ?
C11 C12 1.395(4) . ?
C12 C15 1.506(4) . ?
C15 H15A 0.9600 . ?
C15 H15B 0.9600 . ?
C15 H15C 0.9600 . ?
C16 H16A 0.9600 . ?
C16 H16B 0.9600 . ?
C16 H16C 0.9600 . ?
C18 C17 1.327(4) . ?
C1A C2A 1.543(10) . ?
C1A C21A 1.539(10) . ?
C1A C22A 1.47(2) . ?
C2A C19A 1.504(17) . ?
C2A C20A 1.526(10) . ?
C19A H19A 0.9600 . ?
C19A H19B 0.9600 . ?
C19A H19C 0.9600 . ?
C20A H20A 0.9600 . ?
C20A H20B 0.9600 . ?
C20A H20C 0.9600 . ?
C21A H21A 0.9600 . ?
C21A H21B 0.9600 . ?
C21A H21C 0.9600 . ?
C22A H22A 0.9600 . ?
C22A H22B 0.9600 . ?
C22A H22C 0.9600 . ?
C1B C2B 1.548(10) . ?
C1B C21B 1.526(9) . ?
C1B C22B 1.542(17) . ?
C2B C19B 1.536(16) . ?
C2B C20B 1.524(10) . ?
C19B H19D 0.9600 . ?
C19B H19E 0.9600 . ?
C19B H19F 0.9600 . ?
C20B H20D 0.9600 . ?
C20B H20E 0.9600 . ?
C20B H20F 0.9600 . ?
C21B H21D 0.9600 . ?
C21B H21E 0.9600 . ?
C21B H21F 0.9600 . ?
C22B H22D 0.9600 . ?
C22B H22E 0.9600 . ?
C22B H22F 0.9600 . ?

loop_
_geom_angle_atom_site_label_1
_geom_angle_atom_site_label_2
_geom_angle_atom_site_label_3
_geom_angle
_geom_angle_site_symmetry_1
_geom_angle_site_symmetry_3
_geom_angle_publ_flag
O1 B1 C17 123.3(3) . . ?
O2 B1 O1 113.4(3) . . ?
O2 B1 C17 123.1(3) . . ?
B1 O1 C1A 102.4(3) . . ?
B1 O1 C1B 105.8(3) . . ?
B1 O2 C2A 107.7(3) . . ?
B1 O2 C2B 102.7(3) . . ?
C4 C5 H5 119.4 . . ?
C4 C5 C6 121.2(3) . . ?
C6 C5 H5 119.4 . . ?
C5 C4 H4 119.8 . . ?
C5 C4 C3 120.3(3) . . ?
C3 C4 H4 119.8 . . ?
C4 C3 C8 118.5(2) . . ?
C4 C3 C18 121.9(2) . . ?
C8 C3 C18 119.6(2) . . ?
C5 C6 C16 121.1(2) . . ?
C7 C6 C5 118.2(2) . . ?
C7 C6 C16 120.7(3) . . ?
C3 C8 H8 119.6 . . ?
C7 C8 C3 120.9(2) . . ?
C7 C8 H8 119.6 . . ?
C6 C7 H7 119.6 . . ?
C8 C7 C6 120.9(3) . . ?
C8 C7 H7 119.6 . . ?
C10 C9 H9 119.5 . . ?
C11 C9 H9 119.5 . . ?
C11 C9 C10 121.1(3) . . ?
C9 C10 C18 119.9(2) . . ?
C14 C10 C9 117.9(2) . . ?
C14 C10 C18 122.2(2) . . ?
C10 C14 H14 119.6 . . ?
C13 C14 C10 120.8(3) . . ?
C13 C14 H14 119.6 . . ?
C14 C13 H13 119.4 . . ?
C12 C13 C14 121.3(3) . . ?
C12 C13 H13 119.4 . . ?
C9 C11 H11 119.4 . . ?
C9 C11 C12 121.2(3) . . ?
C12 C11 H11 119.4 . . ?
C13 C12 C11 117.7(2) . . ?
C13 C12 C15 121.1(2) . . ?
C11 C12 C15 121.2(3) . . ?
C12 C15 H15A 109.5 . . ?
C12 C15 H15B 109.5 . . ?
C12 C15 H15C 109.5 . . ?
H15A C15 H15B 109.5 . . ?
H15A C15 H15C 109.5 . . ?
H15B C15 H15C 109.5 . . ?
C6 C16 H16A 109.5 . . ?
C6 C16 H16B 109.5 . . ?
C6 C16 H16C 109.5 . . ?
H16A C16 H16B 109.5 . . ?
H16A C16 H16C 109.5 . . ?
H16B C16 H16C 109.5 . . ?
C10 C18 C3 116.1(2) . . ?
C17 C18 C3 125.4(2) . . ?
C17 C18 C10 118.5(2) . . ?
B1 C17 Br1 108.71(19) . . ?
C18 C17 Br1 120.4(2) . . ?
C18 C17 B1 130.8(3) . . ?
C2A C1A O1 97.1(5) . . ?
C21A C1A O1 115.7(5) . . ?
C21A C1A C2A 111.7(7) . . ?
C22A C1A O1 105.0(11) . . ?
C22A C1A C2A 115.0(9) . . ?
C22A C1A C21A 111.5(11) . . ?
O2 C2A C1A 95.8(5) . . ?
C19A C2A O2 104.2(11) . . ?
C19A C2A C1A 115.4(10) . . ?
C19A C2A C20A 111.6(8) . . ?
C20A C2A O2 114.7(6) . . ?
C20A C2A C1A 114.0(7) . . ?
C2A C19A H19A 109.5 . . ?
C2A C19A H19B 109.5 . . ?
C2A C19A H19C 109.5 . . ?
H19A C19A H19B 109.5 . . ?
H19A C19A H19C 109.5 . . ?
H19B C19A H19C 109.5 . . ?
C2A C20A H20A 109.5 . . ?
C2A C20A H20B 109.5 . . ?
C2A C20A H20C 109.5 . . ?
H20A C20A H20B 109.5 . . ?
H20A C20A H20C 109.5 . . ?
H20B C20A H20C 109.5 . . ?
C1A C21A H21A 109.5 . . ?
C1A C21A H21B 109.5 . . ?
C1A C21A H21C 109.5 . . ?
H21A C21A H21B 109.5 . . ?
H21A C21A H21C 109.5 . . ?
H21B C21A H21C 109.5 . . ?
C1A C22A H22A 109.5 . . ?
C1A C22A H22B 109.5 . . ?
C1A C22A H22C 109.5 . . ?
H22A C22A H22B 109.5 . . ?
H22A C22A H22C 109.5 . . ?
H22B C22A H22C 109.5 . . ?
O1 C1B C2B 96.6(4) . . ?
O1 C1B C21B 116.9(5) . . ?
O1 C1B C22B 102.6(9) . . ?
C21B C1B C2B 113.8(6) . . ?
C21B C1B C22B 109.8(11) . . ?
C22B C1B C2B 116.4(11) . . ?
O2 C2B C1B 98.1(4) . . ?
O2 C2B C19B 104.2(10) . . ?
O2 C2B C20B 113.7(5) . . ?
C19B C2B C1B 115.3(8) . . ?
C20B C2B C1B 114.4(6) . . ?
C20B C2B C19B 110.2(7) . . ?
C2B C19B H19D 109.5 . . ?
C2B C19B H19E 109.5 . . ?
C2B C19B H19F 109.5 . . ?
H19D C19B H19E 109.5 . . ?
H19D C19B H19F 109.5 . . ?
H19E C19B H19F 109.5 . . ?
C2B C20B H20D 109.5 . . ?
C2B C20B H20E 109.5 . . ?
C2B C20B H20F 109.5 . . ?
H20D C20B H20E 109.5 . . ?
H20D C20B H20F 109.5 . . ?
H20E C20B H20F 109.5 . . ?
C1B C21B H21D 109.5 . . ?
C1B C21B H21E 109.5 . . ?
C1B C21B H21F 109.5 . . ?
H21D C21B H21E 109.5 . . ?
H21D C21B H21F 109.5 . . ?
H21E C21B H21F 109.5 . . ?
C1B C22B H22D 109.5 . . ?
C1B C22B H22E 109.5 . . ?
C1B C22B H22F 109.5 . . ?
H22D C22B H22E 109.5 . . ?
H22D C22B H22F 109.5 . . ?
H22E C22B H22F 109.5 . . ?

_shelx_res_file                  
;
TITL MI19006_refinalized in P2(1)/n
    mi19006_refinalized.res
    created by SHELXL-2018/3 at 10:07:34 on 21-Oct-2019
CELL 0.71073 6.42647 15.86951 20.61699 90 97.5108 90
ZERR 4 0.00037 0.00101 0.00107 0 0.0054 0
LATT 1
SYMM 0.5-X,0.5+Y,0.5-Z
SFAC C H B Br O
UNIT 88 104 4 4 8
DELU 0.003 0.003 C1A > C22B
SIMU 0.012 0.024 2 C1A > C22B

L.S. 50
PLAN  20
FREE C1B C2A
FREE C21B C20A
FREE C2A C21B
FREE C21A C20B
BOND $H
fmap 2
ACTA 54.97
REM <olex2.extras>
REM <HklSrc "%.\\MI19006_refinalized.hkl">
REM </olex2.extras>

WGHT    0.013300    2.777200
FVAR       0.23865   0.47240
BR1   4    0.123575    0.786914    0.237607    11.00000    0.04778    0.04919 =
         0.01696   -0.00114    0.00450    0.02045
B1    3    0.286987    0.674011    0.149293    11.00000    0.02926    0.02143 =
         0.01837    0.00504    0.00874   -0.00081
O1    5    0.214898    0.599660    0.125266    11.00000    0.02940    0.03068 =
         0.11135   -0.02945   -0.01018    0.01010
O2    5    0.485231    0.670822    0.178625    11.00000    0.03981    0.01942 =
         0.07516   -0.00416   -0.02264    0.00831
C5    1   -0.425334    0.924443    0.138897    11.00000    0.02409    0.02485 =
         0.02851    0.00006    0.00763    0.00090
AFIX  43
H5    2   -0.544136    0.916301    0.159504    11.00000   -1.20000
AFIX   0
C4    1   -0.282696    0.858969    0.137264    11.00000    0.02748    0.01856 =
         0.02523    0.00181    0.00263   -0.00202
AFIX  43
H4    2   -0.305496    0.807954    0.157386    11.00000   -1.20000
AFIX   0
C3    1   -0.105889    0.869311    0.105679    11.00000    0.02506    0.01782 =
         0.01942   -0.00285    0.00077    0.00164
C6    1   -0.393753    1.001865    0.110306    11.00000    0.02638    0.02076 =
         0.02459   -0.00190   -0.00010    0.00339
C8    1   -0.074535    0.946822    0.076890    11.00000    0.03160    0.02252 =
         0.02446    0.00026    0.01086   -0.00128
AFIX  43
H8    2    0.042462    0.954688    0.055373    11.00000   -1.20000
AFIX   0
C7    1   -0.215043    1.012323    0.079847    11.00000    0.03976    0.01694 =
         0.02474    0.00299    0.00791   -0.00102
AFIX  43
H7    2   -0.189508    1.064041    0.061195    11.00000   -1.20000
AFIX   0
C9    1   -0.087866    0.775600   -0.018760    11.00000    0.02478    0.02236 =
         0.02544   -0.00246    0.00571    0.00110
AFIX  43
H9    2   -0.221249    0.789795   -0.009487    11.00000   -1.20000
AFIX   0
C10   1    0.080246    0.776400    0.031310    11.00000    0.02978    0.01424 =
         0.01851    0.00058    0.00512   -0.00251
C14   1    0.277977    0.755746    0.015462    11.00000    0.02331    0.02666 =
         0.02218    0.00230    0.00191   -0.00401
AFIX  43
H14   2    0.393393    0.757075    0.047761    11.00000   -1.20000
AFIX   0
C13   1    0.305120    0.733144   -0.048072    11.00000    0.02227    0.02567 =
         0.02908    0.00123    0.00845    0.00105
AFIX  43
H13   2    0.438211    0.718525   -0.057363    11.00000   -1.20000
AFIX   0
C11   1   -0.059684    0.754069   -0.081950    11.00000    0.02940    0.02666 =
         0.02163   -0.00051    0.00032    0.00545
AFIX  43
H11   2   -0.174399    0.754304   -0.114516    11.00000   -1.20000
AFIX   0
C12   1    0.137602    0.731982   -0.097830    11.00000    0.03208    0.02173 =
         0.01995    0.00076    0.00559    0.00366
C15   1    0.168215    0.708632   -0.166758    11.00000    0.04095    0.04666 =
         0.02251   -0.00385    0.00620    0.00704
AFIX 137
H15A  2    0.315442    0.703052   -0.169684    11.00000   -1.50000
H15B  2    0.109768    0.751852   -0.196254    11.00000   -1.50000
H15C  2    0.098948    0.656109   -0.178270    11.00000   -1.50000
AFIX   0
C16   1   -0.550445    1.072812    0.111614    11.00000    0.03670    0.02684 =
         0.04358    0.00388    0.00899    0.00935
AFIX 137
H16A  2   -0.480494    1.121737    0.131275    11.00000   -1.50000
H16B  2   -0.659124    1.055826    0.136668    11.00000   -1.50000
H16C  2   -0.611132    1.085885    0.067726    11.00000   -1.50000
AFIX   0
C18   1    0.044600    0.798705    0.099362    11.00000    0.02351    0.01741 =
         0.02249   -0.00048    0.00574   -0.00342
C17   1    0.146063    0.755416    0.148745    11.00000    0.02909    0.02471 =
         0.01814   -0.00159    0.00772   -0.00206
PART 1
C1A   1    0.376811    0.533913    0.164593    21.00000    0.03311    0.01926 =
         0.03303    0.00603    0.00746    0.00759
C2A   1    0.578459    0.585568    0.161245    21.00000    0.03026    0.02013 =
         0.03587    0.00085    0.00759    0.00672
C19A  1    0.753282    0.570046    0.215924    21.00000    0.03519    0.03927 =
         0.04403    0.00532    0.00200    0.00597
AFIX 137
H19A  2    0.707550    0.585219    0.256863    21.00000   -1.50000
H19B  2    0.872910    0.603532    0.209087    21.00000   -1.50000
H19C  2    0.790961    0.511483    0.216719    21.00000   -1.50000
AFIX   0
C20A  1    0.657228    0.583061    0.094607    21.00000    0.03532    0.04211 =
         0.04087   -0.00123    0.01480    0.00269
AFIX 137
H20A  2    0.720645    0.529301    0.088722    21.00000   -1.50000
H20B  2    0.759153    0.626832    0.092364    21.00000   -1.50000
H20C  2    0.541456    0.591473    0.060800    21.00000   -1.50000
AFIX   0
C21A  1    0.341681    0.515826    0.235668    21.00000    0.05245    0.02975 =
         0.03923    0.01610    0.01589    0.00955
AFIX 137
H21A  2    0.443355    0.475483    0.254527    21.00000   -1.50000
H21B  2    0.203024    0.493599    0.236292    21.00000   -1.50000
H21C  2    0.356743    0.567112    0.260533    21.00000   -1.50000
AFIX   0
C22A  1    0.358564    0.456714    0.124698    21.00000    0.03991    0.02839 =
         0.05010   -0.00435    0.00331   -0.00011
AFIX 137
H22A  2    0.475547    0.420394    0.138389    21.00000   -1.50000
H22B  2    0.357910    0.471211    0.079465    21.00000   -1.50000
H22C  2    0.230332    0.428181    0.130216    21.00000   -1.50000
AFIX   0
PART 0
PART 2
C1B   1    0.399391    0.546923    0.123552   -21.00000    0.04029    0.02104 =
         0.03062    0.00288    0.00794    0.01411
C2B   1    0.520984    0.578230    0.188851   -21.00000    0.03252    0.01882 =
         0.03542    0.00384    0.00703    0.00866
C19B  1    0.760479    0.568374    0.195139   -21.00000    0.03429    0.03547 =
         0.06566    0.00895    0.00256    0.01480
AFIX 137
H19D  2    0.812683    0.597229    0.159655   -21.00000   -1.50000
H19E  2    0.795605    0.509661    0.193754   -21.00000   -1.50000
H19F  2    0.822876    0.592070    0.235939   -21.00000   -1.50000
AFIX   0
C20B  1    0.439075    0.544013    0.249752   -21.00000    0.05058    0.03006 =
         0.02958    0.00803    0.00147    0.00379
AFIX 137
H20D  2    0.507351    0.572607    0.287727   -21.00000   -1.50000
H20E  2    0.467898    0.484737    0.253585   -21.00000   -1.50000
H20F  2    0.290365    0.553135    0.246319   -21.00000   -1.50000
AFIX   0
C21B  1    0.519374    0.557689    0.064934   -21.00000    0.06843    0.05149 =
         0.04072    0.00386    0.02581    0.03255
AFIX 137
H21D  2    0.424405    0.551547    0.025225   -21.00000   -1.50000
H21E  2    0.627223    0.515608    0.066474   -21.00000   -1.50000
H21F  2    0.581989    0.612688    0.066221   -21.00000   -1.50000
AFIX   0
C22B  1    0.307536    0.457186    0.123776   -21.00000    0.05282    0.01999 =
         0.06485   -0.00312   -0.00782    0.01049
AFIX 137
H22D  2    0.214786    0.453386    0.156576   -21.00000   -1.50000
H22E  2    0.419562    0.417237    0.133252   -21.00000   -1.50000
H22F  2    0.231070    0.445059    0.081639   -21.00000   -1.50000
AFIX   0
HKLF 4


REM  MI19006_refinalized in P2(1)/n
REM wR2 = 0.0877, GooF = S = 1.069, Restrained GooF = 1.052 for all data
REM R1 = 0.0481 for 3693 Fo > 4sig(Fo) and 0.0689 for all 4679 data
REM 300 parameters refined using 172 restraints

END

WGHT      0.0133      2.7770

REM Highest difference peak  0.717,  deepest hole -0.771,  1-sigma level  0.070
Q1    1   0.0593  0.7363  0.2305  11.00000  0.05    0.72
Q2    1   0.2189  0.5847  0.1483  11.00000  0.05    0.45
Q3    1   0.2916  0.6145  0.1122  11.00000  0.05    0.42
Q4    1   0.1455  0.6048  0.1019  11.00000  0.05    0.32
Q5    1  -0.0694  0.9172  0.1074  11.00000  0.05    0.29
Q6    1   0.0415  0.7159 -0.2015  11.00000  0.05    0.29
Q7    1  -0.4429  1.0376  0.1207  11.00000  0.05    0.28
Q8    1  -0.3506  0.9990  0.0840  11.00000  0.05    0.28
Q9    1  -0.7010  1.0412  0.0813  11.00000  0.05    0.27
Q10   1   0.5580  0.6614  0.1613  11.00000  0.05    0.27
Q11   1  -0.5142  1.1327  0.0931  11.00000  0.05    0.26
Q12   1   0.0302  0.7847  0.1454  11.00000  0.05    0.26
Q13   1   0.2484  0.7176  0.1345  11.00000  0.05    0.25
Q14   1  -0.0112  0.7596  0.0123  11.00000  0.05    0.25
Q15   1   0.5519  0.7190  0.2055  11.00000  0.05    0.25
Q16   1   0.2676  0.6466 -0.1727  11.00000  0.05    0.24
Q17   1   0.1556  0.7402  0.1110  11.00000  0.05    0.23
Q18   1  -0.0321  0.8417  0.1136  11.00000  0.05    0.23
Q19   1   0.0324  0.7843  0.0624  11.00000  0.05    0.23
Q20   1  -0.4148  0.9409  0.1063  11.00000  0.05    0.23
;
_shelx_res_checksum              35982
_olex2_submission_special_instructions 'No special instructions were received'
_oxdiff_exptl_absorpt_empirical_details 
;
Empirical correction (ABSPACK) includes:
- Absorption correction using spherical harmonics
- Frame scaling
;
_oxdiff_exptl_absorpt_empirical_full_max 1.279
_oxdiff_exptl_absorpt_empirical_full_min 0.779
####################################################################### 
# 
# This file contains crystal structure data downloaded from the 
# Cambridge Structural Database (CSD) hosted by the Cambridge 
# Crystallographic Data Centre (CCDC).
# 
# Full information about CCDC data access policies and citation 
# guidelines are available at http://www.ccdc.cam.ac.uk/access/V1 
# 
# Audit and citation data items may have been added by the CCDC. 
# Please retain this information to preserve the provenance of 
# this file and to allow appropriate attribution of the data. 
# 
#######################################################################

data_lmji13
_database_code_depnum_ccdc_archive 'CCDC 1961368'
loop_
_audit_author_name
_audit_author_address
'Marina Uzelac'
;University of Edinburgh
United Kingdom
;
_audit_update_record             
;
2019-10-25 deposited with the CCDC.	2020-02-26 downloaded from the CCDC.
;
_audit_creation_date             2019-05-08
_audit_creation_method           
;
Olex2 1.2
(compiled 2018.05.29 svn.r3508 for OlexSys, GUI svn.r5506)
;
_shelx_SHELXL_version_number     2018/3
_chemical_name_common            ?
_chemical_name_systematic        ?
_chemical_formula_moiety         'C62 H78 B2 Br2'
_chemical_formula_sum            'C62 H78 B2 Br2'
_chemical_formula_weight         1004.68
_chemical_melting_point          ?
loop_
_atom_type_symbol
_atom_type_description
_atom_type_scat_dispersion_real
_atom_type_scat_dispersion_imag
_atom_type_scat_source
C C 0.0181 0.0091 'International Tables Vol C Tables 4.2.6.8 and 6.1.1.4'
H H 0.0000 0.0000 'International Tables Vol C Tables 4.2.6.8 and 6.1.1.4'
B B 0.0090 0.0039 'International Tables Vol C Tables 4.2.6.8 and 6.1.1.4'
Br Br -0.6763 1.2805 'International Tables Vol C Tables 4.2.6.8 and 6.1.1.4'

_shelx_space_group_comment       
;
The symmetry employed for this shelxl refinement is uniquely defined
by the following loop, which should always be used as a source of
symmetry information in preference to the above space-group names.
They are only intended as comments.
;
_space_group_crystal_system      triclinic
_space_group_IT_number           2
_space_group_name_H-M_alt        'P -1'
_space_group_name_Hall           '-P 1'
loop_
_space_group_symop_operation_xyz
'x, y, z'
'-x, -y, -z'

_cell_length_a                   9.4752(4)
_cell_length_b                   9.8107(4)
_cell_length_c                   15.1088(6)
_cell_angle_alpha                93.579(3)
_cell_angle_beta                 100.145(3)
_cell_angle_gamma                90.470(3)
_cell_volume                     1379.57(10)
_cell_formula_units_Z            1
_cell_measurement_reflns_used    8973
_cell_measurement_temperature    150.03(10)
_cell_measurement_theta_max      75.9150
_cell_measurement_theta_min      2.9580
_shelx_estimated_absorpt_T_max   ?
_shelx_estimated_absorpt_T_min   ?
_exptl_absorpt_coefficient_mu    2.124
_exptl_absorpt_correction_T_max  1.00000
_exptl_absorpt_correction_T_min  0.89964
_exptl_absorpt_correction_type   multi-scan
_exptl_absorpt_process_details   
;
CrysAlisPro 1.171.40.20a (Rigaku Oxford Diffraction, 2018)
Empirical absorption correction using spherical harmonics,
 implemented in SCALE3 ABSPACK scaling algorithm.
;
_exptl_absorpt_special_details   ?
_exptl_crystal_colour            orange
_exptl_crystal_density_diffrn    1.209
_exptl_crystal_density_meas      ?
_exptl_crystal_density_method    ?
_exptl_crystal_description       plate
_exptl_crystal_F_000             530
_exptl_crystal_size_max          0.08
_exptl_crystal_size_mid          0.05
_exptl_crystal_size_min          0.02
_exptl_transmission_factor_max   ?
_exptl_transmission_factor_min   ?
_diffrn_reflns_av_R_equivalents  0.0415
_diffrn_reflns_av_unetI/netI     0.0424
_diffrn_reflns_Laue_measured_fraction_full 0.980
_diffrn_reflns_Laue_measured_fraction_max 0.954
_diffrn_reflns_limit_h_max       11
_diffrn_reflns_limit_h_min       -10
_diffrn_reflns_limit_k_max       12
_diffrn_reflns_limit_k_min       -12
_diffrn_reflns_limit_l_max       19
_diffrn_reflns_limit_l_min       -18
_diffrn_reflns_number            18796
_diffrn_reflns_point_group_measured_fraction_full 0.980
_diffrn_reflns_point_group_measured_fraction_max 0.954
_diffrn_reflns_theta_full        67.684
_diffrn_reflns_theta_max         76.420
_diffrn_reflns_theta_min         2.978
_diffrn_ambient_environment      N~2~
_diffrn_ambient_temperature      150.03(10)
_diffrn_detector                 'CCD plate'
_diffrn_detector_area_resol_mean ?
_diffrn_measured_fraction_theta_full 0.980
_diffrn_measured_fraction_theta_max 0.954
_diffrn_measurement_details      
;
List of Runs (angles in degrees, time in seconds):

  # Type    Start    End  Width  t~exp~   \w     \q     \k     \f   Frames
#--------------------------------------------------------------------------
  1  \w     67.00 132.00   1.00    1.00    --   45.10  40.00-107.00   65
  2  \w    -43.00  -3.00   1.00    1.00    --   45.10  40.00-107.00   40
  3  \w     77.00 134.00   1.00    1.00    --   45.10  60.00   0.00   57
  4  \w    -44.00  -8.00   1.00    1.00    --   45.10  60.00   0.00   36
  5  \w    -44.00  43.00   1.00    1.00    --   45.10  60.00-180.00   87
  6  \w    -30.00 133.00   1.00    1.00    --   45.10  60.00 120.00  163
  7  \w     46.00 134.00   1.00    1.00    --   45.10  60.00-180.00   88
  8  \w    111.00 142.00   1.00    2.00    --  108.20  50.00-180.00   31
  9  \w     42.00  71.00   1.00    2.00    --  108.20  50.00-180.00   29
 10  \w     42.00  79.00   1.00    2.00    --  108.20  50.00   0.00   37
 11  \w     26.00  55.00   1.00    2.00    --  108.20  50.00  60.00   29
 12  \w     23.00  49.00   1.00    2.00    --  108.20  50.00-120.00   26
 13  \w     79.00 105.00   1.00    2.00    --  108.20  50.00  60.00   26
 14  \w    134.00 197.00   1.00    2.00    --  108.20  50.00  60.00   63
 15  \w     28.00  75.00   1.00    2.00    --  108.20  50.00 -60.00   47
 16  \w    101.00 133.00   1.00    2.00    --  108.20  50.00 -60.00   32
 17  \w    138.00 181.00   1.00    2.00    --  108.20  50.00   0.00   43
 18  \w     89.00 183.00   1.00    2.00    --  108.20  50.00  30.00   94
 19  \w     27.00  81.00   1.00    2.00    --  108.20  50.00  30.00   54
 20  \w    140.00 166.00   1.00    2.00    --  108.20  50.00 -30.00   26
 21  \w     67.00  93.00   1.00    2.00    --  108.20  50.00 150.00   26
 22  \w     72.00 163.00   1.00    2.00    --  108.20  50.00-120.00   91
 23  \w    169.00 195.00   1.00    2.00    --  108.20  50.00-120.00   26
 24  \w     19.00 193.00   1.00    2.00    --  108.20  10.00-150.00  174
 25  \w     40.00  66.00   1.00    2.00    --  108.20  50.00  90.00   26
 26  \w     73.00 195.00   1.00    2.00    --  108.20  50.00  90.00  122
 27  \w    142.00 168.00   1.00    2.00    --  108.20  50.00 -60.00   26
 28  \w    148.00 176.00   1.00    2.00    --  108.20  50.00-180.00   28
 29  \w     26.00  52.00   1.00    2.00    --  108.20  50.00-150.00   26
 30  \w    132.00 168.00   1.00    2.00    --  108.20  50.00-150.00   36
 31  \w     81.00 183.00   1.00    2.00    --  108.20  50.00 -90.00  102
 32  \w     21.00 139.00   1.00    2.00    --  108.20  40.00 -30.00  118
 33  \w     82.00 107.00   1.00    2.00    --  108.20  50.00   0.00   25
 34  \w    144.00 169.00   1.00    2.00    --  108.20  50.00 150.00   25
 35  \w    109.00 197.00   1.00    2.00    --  108.20  50.00 120.00   88
 36  \w     38.00  78.00   1.00    2.00    --  108.20  40.00-107.00   40
;
_diffrn_measurement_device       'four-circle diffractometer'
_diffrn_measurement_device_type  'XtaLAB AFC11 (RINC): quarter-chi single'
_diffrn_measurement_method       '\w scans'
_diffrn_orient_matrix_type       
'CrysAlisPro convention (1999,Acta A55,543-557)'
_diffrn_orient_matrix_UB_11      -0.0707400000
_diffrn_orient_matrix_UB_12      -0.0842836000
_diffrn_orient_matrix_UB_13      0.0635989000
_diffrn_orient_matrix_UB_21      0.0920718000
_diffrn_orient_matrix_UB_22      -0.1231098000
_diffrn_orient_matrix_UB_23      -0.0197887000
_diffrn_orient_matrix_UB_31      0.1175180000
_diffrn_orient_matrix_UB_32      0.0500400000
_diffrn_orient_matrix_UB_33      0.0796152000
_diffrn_oxdiff_ac4_digest_frames 
;
015d56c373958fd557b095d281d2e6323000031dd92
;
_diffrn_radiation_monochromator  mirror
_diffrn_radiation_probe          x-ray
_diffrn_radiation_type           CuK\a
_diffrn_radiation_wavelength     1.54184
_diffrn_source                   'Rotating-anode X-ray tube (dual wavelength)'
_diffrn_source_type              'Rigaku (Cu) X-ray DW Source'
_reflns_Friedel_coverage         0.000
_reflns_Friedel_fraction_full    .
_reflns_Friedel_fraction_max     .
_reflns_number_gt                4870
_reflns_number_total             5521
_reflns_odcompleteness_completeness 96.89
_reflns_odcompleteness_iscentric 1
_reflns_odcompleteness_theta     74.33
_reflns_special_details          
;
 Reflections were merged by SHELXL according to the crystal
 class for the calculation of statistics and refinement.
 
 _reflns_Friedel_fraction is defined as the number of unique
 Friedel pairs measured divided by the number that would be
 possible theoretically, ignoring centric projections and
 systematic absences.
;
_reflns_threshold_expression     'I > 2\s(I)'
_computing_cell_refinement       'CrysAlisPro 1.171.40.20a (Rigaku OD, 2018)'
_computing_data_collection       'CrysAlisPro 1.171.40.20a (Rigaku OD, 2018)'
_computing_data_reduction        'CrysAlisPro 1.171.40.20a (Rigaku OD, 2018)'
_computing_molecular_graphics    'Olex2 (Dolomanov et al., 2009)'
_computing_publication_material  'Olex2 (Dolomanov et al., 2009)'
_computing_structure_refinement  'ShelXL (Sheldrick, 2015)'
_computing_structure_solution    'ShelXS (Sheldrick, 2008)'
_refine_diff_density_max         0.338
_refine_diff_density_min         -0.517
_refine_diff_density_rms         0.057
_refine_ls_extinction_coef       .
_refine_ls_extinction_method     none
_refine_ls_goodness_of_fit_ref   1.116
_refine_ls_hydrogen_treatment    constr
_refine_ls_matrix_type           full
_refine_ls_number_parameters     305
_refine_ls_number_reflns         5521
_refine_ls_number_restraints     0
_refine_ls_R_factor_all          0.0426
_refine_ls_R_factor_gt           0.0376
_refine_ls_restrained_S_all      1.116
_refine_ls_shift/su_max          0.001
_refine_ls_shift/su_mean         0.000
_refine_ls_structure_factor_coef Fsqd
_refine_ls_weighting_details     
'w=1/[\s^2^(Fo^2^)+(0.0254P)^2^+0.9372P] where P=(Fo^2^+2Fc^2^)/3'
_refine_ls_weighting_scheme      calc
_refine_ls_wR_factor_gt          0.0920
_refine_ls_wR_factor_ref         0.0954
_refine_special_details          ?
_olex2_refinement_description    
;
1. Fixed Uiso
 At 1.2 times of:
  All C(H) groups, All C(H,H) groups
 At 1.5 times of:
  All C(H,H,H) groups
2.a Ternary CH refined with riding coordinates:
 C23(H23), C26(H26), C29(H29)
2.b Secondary CH2 refined with riding coordinates:
 C11(H11A,H11B), C12(H12A,H12B), C13(H13A,H13B), C14(H14A,H14B), C15(H15A,H15B)
2.c Aromatic/amide H refined with riding coordinates:
 C10(H10), C2(H2), C3(H3), C19(H19), C21(H21)
2.d Idealised Me refined as rotating group:
 C25(H25A,H25B,H25C), C28(H28A,H28B,H28C), C27(H27A,H27B,H27C), C30(H30A,H30B,
 H30C), C31(H31A,H31B,H31C), C24(H24A,H24B,H24C), C16(H16A,H16B,H16C)
;
_atom_sites_solution_hydrogens   geom
_atom_sites_solution_primary     direct
_atom_sites_solution_secondary   ?
loop_
_atom_site_label
_atom_site_type_symbol
_atom_site_fract_x
_atom_site_fract_y
_atom_site_fract_z
_atom_site_U_iso_or_equiv
_atom_site_adp_type
_atom_site_occupancy
_atom_site_site_symmetry_order
_atom_site_calc_flag
_atom_site_refinement_flags_posn
_atom_site_refinement_flags_adp
_atom_site_refinement_flags_occupancy
_atom_site_disorder_assembly
_atom_site_disorder_group
Br1 Br 0.02842(2) 0.68696(3) 0.12143(2) 0.04336(10) Uani 1 1 d . . . . .
C5 C -0.3700(2) 0.87839(19) 0.06077(13) 0.0227(4) Uani 1 1 d . . . . .
C9 C -0.2385(2) 0.6657(2) 0.17957(13) 0.0273(4) Uani 1 1 d . . . . .
C6 C -0.4285(2) 0.97732(19) 0.00056(13) 0.0223(4) Uani 1 1 d . . . . .
C17 C -0.4814(2) 0.6715(2) 0.25851(13) 0.0248(4) Uani 1 1 d . . . . .
C4 C -0.2289(2) 0.8341(2) 0.06061(14) 0.0254(4) Uani 1 1 d . . . . .
C1 C -0.3463(2) 1.0312(2) -0.05956(13) 0.0237(4) Uani 1 1 d . . . . .
C7 C -0.4547(2) 0.82383(19) 0.12119(13) 0.0239(4) Uani 1 1 d . . . . .
C8 C -0.1691(2) 0.7308(2) 0.12286(14) 0.0269(4) Uani 1 1 d . . . . .
C10 C -0.4078(2) 1.1300(2) -0.11878(13) 0.0252(4) Uani 1 1 d . . . . .
H10 H -0.352918 1.165142 -0.157673 0.030 Uiso 1 1 calc R . . . .
C2 C -0.2075(2) 0.9832(2) -0.05922(14) 0.0276(4) Uani 1 1 d . . . . .
H2 H -0.153001 1.016626 -0.098915 0.033 Uiso 1 1 calc R . . . .
C3 C -0.1502(2) 0.8868(2) -0.00067(14) 0.0274(4) Uani 1 1 d . . . . .
H3 H -0.057926 0.856181 -0.001910 0.033 Uiso 1 1 calc R . . . .
C18 C -0.5694(2) 0.5541(2) 0.24308(14) 0.0277(4) Uani 1 1 d . . . . .
C19 C -0.6650(2) 0.5297(2) 0.30110(15) 0.0314(5) Uani 1 1 d . . . . .
H19 H -0.724380 0.452315 0.289831 0.038 Uiso 1 1 calc R . . . .
C22 C -0.4862(2) 0.7601(2) 0.33459(14) 0.0271(4) Uani 1 1 d . . . . .
C23 C -0.5621(2) 0.4564(2) 0.16177(15) 0.0318(5) Uani 1 1 d . . . . .
H23 H -0.475559 0.481492 0.138847 0.038 Uiso 1 1 calc R . . . .
C11 C -0.1692(2) 0.5558(2) 0.23798(15) 0.0312(5) Uani 1 1 d . . . . .
H11A H -0.222996 0.544778 0.286183 0.037 Uiso 1 1 calc R . . . .
H11B H -0.072876 0.586174 0.265368 0.037 Uiso 1 1 calc R . . . .
C12 C -0.1611(3) 0.4166(2) 0.18735(16) 0.0338(5) Uani 1 1 d . . . . .
H12A H -0.256364 0.388106 0.156570 0.041 Uiso 1 1 calc R . . . .
H12B H -0.100976 0.425163 0.142174 0.041 Uiso 1 1 calc R . . . .
B1 B -0.3909(3) 0.7160(2) 0.18669(15) 0.0248(4) Uani 1 1 d . . . . .
C13 C -0.1006(3) 0.3083(2) 0.25059(16) 0.0358(5) Uani 1 1 d . . . . .
H13A H -0.005153 0.337212 0.280903 0.043 Uiso 1 1 calc R . . . .
H13B H -0.160126 0.301465 0.296222 0.043 Uiso 1 1 calc R . . . .
C20 C -0.6736(2) 0.6186(2) 0.37545(15) 0.0322(5) Uani 1 1 d . . . . .
C21 C -0.5818(2) 0.7323(2) 0.39182(14) 0.0300(4) Uani 1 1 d . . . . .
H21 H -0.584328 0.791154 0.442174 0.036 Uiso 1 1 calc R . . . .
C26 C -0.7784(3) 0.5884(3) 0.43757(18) 0.0423(6) Uani 1 1 d . . . . .
H26 H -0.840415 0.511793 0.408957 0.051 Uiso 1 1 calc R . . . .
C25 C -0.5463(3) 0.3082(2) 0.18593(19) 0.0444(6) Uani 1 1 d . . . . .
H25A H -0.467739 0.301540 0.235084 0.067 Uiso 1 1 calc GR . . . .
H25B H -0.528041 0.252772 0.134646 0.067 Uiso 1 1 calc GR . . . .
H25C H -0.633054 0.276769 0.203278 0.067 Uiso 1 1 calc GR . . . .
C14 C -0.0922(3) 0.1680(3) 0.20315(19) 0.0451(6) Uani 1 1 d . . . . .
H14A H -0.187062 0.140941 0.170965 0.054 Uiso 1 1 calc R . . . .
H14B H -0.029978 0.174547 0.158963 0.054 Uiso 1 1 calc R . . . .
C28 C -0.7007(4) 0.5450(4) 0.5277(2) 0.0674(10) Uani 1 1 d . . . . .
H28A H -0.646891 0.464460 0.518369 0.101 Uiso 1 1 calc GR . . . .
H28B H -0.769336 0.525839 0.565232 0.101 Uiso 1 1 calc GR . . . .
H28C H -0.636571 0.617204 0.556541 0.101 Uiso 1 1 calc GR . . . .
C27 C -0.8742(3) 0.7086(3) 0.4520(2) 0.0516(7) Uani 1 1 d . . . . .
H27A H -0.817161 0.782776 0.484833 0.077 Uiso 1 1 calc GR . . . .
H27B H -0.945565 0.681338 0.485635 0.077 Uiso 1 1 calc GR . . . .
H27C H -0.920398 0.737531 0.394670 0.077 Uiso 1 1 calc GR . . . .
C15 C -0.0369(3) 0.0575(3) 0.2658(2) 0.0515(7) Uani 1 1 d . . . . .
H15A H -0.096643 0.053591 0.311542 0.062 Uiso 1 1 calc R . . . .
H15B H -0.046153 -0.029944 0.231422 0.062 Uiso 1 1 calc R . . . .
C29 C -0.3843(3) 0.8832(2) 0.35481(15) 0.0324(5) Uani 1 1 d . . . . .
H29 H -0.330769 0.885712 0.305018 0.039 Uiso 1 1 calc R . . . .
C30 C -0.2751(3) 0.8680(3) 0.44066(18) 0.0450(6) Uani 1 1 d . . . . .
H30A H -0.324188 0.862451 0.490780 0.067 Uiso 1 1 calc GR . . . .
H30B H -0.210596 0.945607 0.451092 0.067 Uiso 1 1 calc GR . . . .
H30C H -0.221774 0.786293 0.434115 0.067 Uiso 1 1 calc GR . . . .
C31 C -0.4621(3) 1.0181(2) 0.35938(19) 0.0452(6) Uani 1 1 d . . . . .
H31A H -0.526845 1.027227 0.303652 0.068 Uiso 1 1 calc GR . . . .
H31B H -0.393377 1.092338 0.369332 0.068 Uiso 1 1 calc GR . . . .
H31C H -0.515127 1.019618 0.408021 0.068 Uiso 1 1 calc GR . . . .
C24 C -0.6892(3) 0.4724(3) 0.08549(18) 0.0461(6) Uani 1 1 d . . . . .
H24A H -0.775859 0.442885 0.103911 0.069 Uiso 1 1 calc GR . . . .
H24B H -0.674868 0.417757 0.032967 0.069 Uiso 1 1 calc GR . . . .
H24C H -0.696745 0.566547 0.071717 0.069 Uiso 1 1 calc GR . . . .
C16 C 0.1173(4) 0.0791(3) 0.3117(2) 0.0627(9) Uani 1 1 d . . . . .
H16A H 0.176805 0.088095 0.267033 0.094 Uiso 1 1 calc GR . . . .
H16B H 0.147281 0.002197 0.346164 0.094 Uiso 1 1 calc GR . . . .
H16C H 0.125725 0.160574 0.350973 0.094 Uiso 1 1 calc GR . . . .

loop_
_atom_site_aniso_label
_atom_site_aniso_U_11
_atom_site_aniso_U_22
_atom_site_aniso_U_33
_atom_site_aniso_U_23
_atom_site_aniso_U_13
_atom_site_aniso_U_12
Br1 0.02614(13) 0.04448(15) 0.06364(19) 0.02615(12) 0.01111(11) 0.00907(9)
C5 0.0253(9) 0.0226(9) 0.0202(9) 0.0016(7) 0.0040(8) -0.0019(7)
C9 0.0337(11) 0.0260(10) 0.0219(10) 0.0012(8) 0.0040(8) 0.0033(8)
C6 0.0257(10) 0.0216(9) 0.0200(9) 0.0006(7) 0.0052(8) -0.0025(7)
C17 0.0290(10) 0.0237(9) 0.0216(9) 0.0056(7) 0.0025(8) 0.0028(8)
C4 0.0258(10) 0.0258(9) 0.0246(10) 0.0035(8) 0.0038(8) -0.0010(8)
C1 0.0257(9) 0.0234(9) 0.0224(9) 0.0016(7) 0.0055(8) -0.0017(7)
C7 0.0289(10) 0.0211(9) 0.0224(9) 0.0026(7) 0.0056(8) -0.0014(7)
C8 0.0239(9) 0.0270(10) 0.0293(10) 0.0032(8) 0.0027(8) 0.0035(8)
C10 0.0289(10) 0.0252(9) 0.0228(9) 0.0029(8) 0.0080(8) -0.0022(8)
C2 0.0269(10) 0.0295(10) 0.0286(10) 0.0060(8) 0.0094(8) -0.0020(8)
C3 0.0226(9) 0.0303(10) 0.0307(11) 0.0074(8) 0.0065(8) 0.0026(8)
C18 0.0323(10) 0.0253(10) 0.0259(10) 0.0047(8) 0.0055(9) 0.0006(8)
C19 0.0324(11) 0.0281(10) 0.0345(11) 0.0050(9) 0.0075(9) -0.0033(8)
C22 0.0319(10) 0.0270(10) 0.0231(10) 0.0048(8) 0.0054(8) 0.0016(8)
C23 0.0326(11) 0.0278(10) 0.0351(12) -0.0022(9) 0.0081(9) -0.0002(8)
C11 0.0348(11) 0.0329(11) 0.0271(10) 0.0079(9) 0.0061(9) 0.0070(9)
C12 0.0352(11) 0.0324(11) 0.0342(12) 0.0061(9) 0.0061(10) 0.0054(9)
B1 0.0314(11) 0.0212(10) 0.0210(10) 0.0006(8) 0.0025(9) -0.0019(8)
C13 0.0413(12) 0.0304(11) 0.0360(12) 0.0065(9) 0.0059(10) 0.0052(9)
C20 0.0346(11) 0.0337(11) 0.0302(11) 0.0080(9) 0.0095(9) 0.0007(9)
C21 0.0372(11) 0.0314(11) 0.0229(10) 0.0030(8) 0.0085(9) 0.0009(9)
C26 0.0463(14) 0.0433(13) 0.0424(14) 0.0051(11) 0.0215(11) -0.0044(11)
C25 0.0534(15) 0.0278(12) 0.0521(15) -0.0025(10) 0.0113(13) 0.0007(10)
C14 0.0472(14) 0.0339(12) 0.0494(15) 0.0021(11) -0.0045(12) 0.0064(10)
C28 0.071(2) 0.086(2) 0.0584(19) 0.0390(18) 0.0358(17) 0.0193(18)
C27 0.0419(14) 0.0607(17) 0.0568(17) 0.0041(14) 0.0207(13) 0.0027(12)
C15 0.0585(17) 0.0294(12) 0.0650(18) 0.0069(12) 0.0045(14) 0.0036(11)
C29 0.0407(12) 0.0319(11) 0.0253(10) -0.0008(8) 0.0093(9) -0.0066(9)
C30 0.0408(13) 0.0473(14) 0.0432(14) -0.0008(11) -0.0007(11) -0.0073(11)
C31 0.0568(16) 0.0290(12) 0.0487(15) 0.0000(10) 0.0074(13) -0.0029(11)
C24 0.0480(15) 0.0467(14) 0.0386(13) -0.0099(11) -0.0020(12) 0.0036(11)
C16 0.073(2) 0.0492(17) 0.0587(19) 0.0099(14) -0.0124(16) 0.0157(15)

_geom_special_details            
;
 All esds (except the esd in the dihedral angle between two l.s. planes)
 are estimated using the full covariance matrix.  The cell esds are taken
 into account individually in the estimation of esds in distances, angles
 and torsion angles; correlations between esds in cell parameters are only
 used when they are defined by crystal symmetry.  An approximate (isotropic)
 treatment of cell esds is used for estimating esds involving l.s. planes.
;
loop_
_geom_bond_atom_site_label_1
_geom_bond_atom_site_label_2
_geom_bond_distance
_geom_bond_site_symmetry_2
_geom_bond_publ_flag
Br1 C8 1.927(2) . ?
C5 C6 1.420(3) . ?
C5 C4 1.409(3) . ?
C5 C7 1.440(3) . ?
C9 C8 1.355(3) . ?
C9 C11 1.516(3) . ?
C9 B1 1.549(3) . ?
C6 C6 1.428(4) 2_475 ?
C6 C1 1.419(3) . ?
C17 C18 1.400(3) . ?
C17 C22 1.405(3) . ?
C17 B1 1.576(3) . ?
C4 C8 1.475(3) . ?
C4 C3 1.406(3) . ?
C1 C10 1.419(3) . ?
C1 C2 1.400(3) . ?
C7 C10 1.378(3) 2_475 ?
C7 B1 1.547(3) . ?
C2 C3 1.384(3) . ?
C18 C19 1.396(3) . ?
C18 C23 1.522(3) . ?
C19 C20 1.393(3) . ?
C22 C21 1.395(3) . ?
C22 C29 1.522(3) . ?
C23 C25 1.524(3) . ?
C23 C24 1.530(3) . ?
C11 C12 1.532(3) . ?
C12 C13 1.521(3) . ?
C13 C14 1.521(3) . ?
C20 C21 1.391(3) . ?
C20 C26 1.520(3) . ?
C26 C28 1.517(4) . ?
C26 C27 1.523(4) . ?
C14 C15 1.519(4) . ?
C15 C16 1.509(4) . ?
C29 C30 1.526(3) . ?
C29 C31 1.523(3) . ?

loop_
_geom_angle_atom_site_label_1
_geom_angle_atom_site_label_2
_geom_angle_atom_site_label_3
_geom_angle
_geom_angle_site_symmetry_1
_geom_angle_site_symmetry_3
_geom_angle_publ_flag
C6 C5 C7 120.13(18) . . ?
C4 C5 C6 119.40(17) . . ?
C4 C5 C7 120.47(18) . . ?
C8 C9 C11 122.62(19) . . ?
C8 C9 B1 116.31(18) . . ?
C11 C9 B1 120.96(18) . . ?
C5 C6 C6 120.1(2) . 2_475 ?
C1 C6 C5 120.60(18) . . ?
C1 C6 C6 119.3(2) . 2_475 ?
C18 C17 C22 119.34(19) . . ?
C18 C17 B1 121.41(18) . . ?
C22 C17 B1 118.84(18) . . ?
C5 C4 C8 119.18(18) . . ?
C3 C4 C5 119.15(18) . . ?
C3 C4 C8 121.64(18) . . ?
C6 C1 C10 119.21(18) . . ?
C2 C1 C6 118.58(18) . . ?
C2 C1 C10 122.21(18) . . ?
C5 C7 B1 120.07(18) . . ?
C10 C7 C5 118.39(18) 2_475 . ?
C10 C7 B1 121.54(18) 2_475 . ?
C9 C8 Br1 118.11(15) . . ?
C9 C8 C4 126.68(19) . . ?
C4 C8 Br1 115.21(15) . . ?
C7 C10 C1 122.88(18) 2_475 . ?
C3 C2 C1 120.97(18) . . ?
C2 C3 C4 121.27(19) . . ?
C17 C18 C23 119.45(18) . . ?
C19 C18 C17 119.7(2) . . ?
C19 C18 C23 120.86(19) . . ?
C20 C19 C18 121.6(2) . . ?
C17 C22 C29 119.56(18) . . ?
C21 C22 C17 119.60(19) . . ?
C21 C22 C29 120.82(19) . . ?
C18 C23 C25 112.73(19) . . ?
C18 C23 C24 111.93(19) . . ?
C25 C23 C24 111.2(2) . . ?
C9 C11 C12 114.29(18) . . ?
C13 C12 C11 111.81(19) . . ?
C9 B1 C17 124.97(18) . . ?
C7 B1 C9 116.95(18) . . ?
C7 B1 C17 118.00(18) . . ?
C14 C13 C12 113.5(2) . . ?
C19 C20 C26 120.2(2) . . ?
C21 C20 C19 118.1(2) . . ?
C21 C20 C26 121.7(2) . . ?
C20 C21 C22 121.6(2) . . ?
C20 C26 C27 112.6(2) . . ?
C28 C26 C20 111.3(2) . . ?
C28 C26 C27 110.0(2) . . ?
C15 C14 C13 114.2(2) . . ?
C16 C15 C14 114.0(2) . . ?
C22 C29 C30 111.04(19) . . ?
C22 C29 C31 112.9(2) . . ?
C31 C29 C30 111.0(2) . . ?

_shelx_res_file                  
;
TITL lmji13 in P-1 #2
    lmji13.res
    created by SHELXL-2018/3 at 13:39:37 on 08-May-2019
REM reset to P-1 #2
CELL 1.54184 9.4752 9.8107 15.1088 93.579 100.145 90.47
ZERR 1 0.0004 0.0004 0.0006 0.003 0.003 0.003
LATT 1
SFAC C H B Br
UNIT 62 78 2 2

L.S. 20
PLAN  10
BOND
fmap 2
acta
REM <olex2.extras>
REM <HklSrc "%.\\lmji13.hkl">
REM </olex2.extras>

WGHT    0.025400    0.937200
FVAR       0.66382
BR1   4    0.028416    0.686962    0.121432    11.00000    0.02614    0.04448 =
         0.06364    0.02615    0.01111    0.00907
C5    1   -0.370036    0.878393    0.060769    11.00000    0.02533    0.02260 =
         0.02021    0.00162    0.00401   -0.00189
C9    1   -0.238498    0.665685    0.179570    11.00000    0.03373    0.02595 =
         0.02195    0.00118    0.00396    0.00328
C6    1   -0.428482    0.977322    0.000565    11.00000    0.02568    0.02160 =
         0.02001    0.00058    0.00522   -0.00254
C17   1   -0.481367    0.671503    0.258509    11.00000    0.02903    0.02371 =
         0.02164    0.00559    0.00253    0.00276
C4    1   -0.228924    0.834148    0.060615    11.00000    0.02578    0.02584 =
         0.02457    0.00351    0.00379   -0.00103
C1    1   -0.346349    1.031228   -0.059562    11.00000    0.02571    0.02339 =
         0.02240    0.00159    0.00550   -0.00175
C7    1   -0.454663    0.823834    0.121185    11.00000    0.02886    0.02110 =
         0.02237    0.00261    0.00559   -0.00140
C8    1   -0.169080    0.730791    0.122857    11.00000    0.02389    0.02700 =
         0.02929    0.00318    0.00266    0.00345
C10   1   -0.407825    1.130004   -0.118778    11.00000    0.02894    0.02522 =
         0.02280    0.00293    0.00804   -0.00222
AFIX  43
H10   2   -0.352918    1.165142   -0.157673    11.00000   -1.20000
AFIX   0
C2    1   -0.207533    0.983224   -0.059224    11.00000    0.02687    0.02949 =
         0.02863    0.00604    0.00938   -0.00200
AFIX  43
H2    2   -0.153001    1.016626   -0.098915    11.00000   -1.20000
AFIX   0
C3    1   -0.150245    0.886764   -0.000674    11.00000    0.02258    0.03028 =
         0.03071    0.00744    0.00652    0.00265
AFIX  43
H3    2   -0.057926    0.856181   -0.001910    11.00000   -1.20000
AFIX   0
C18   1   -0.569362    0.554070    0.243081    11.00000    0.03232    0.02531 =
         0.02593    0.00469    0.00555    0.00060
C19   1   -0.665020    0.529704    0.301101    11.00000    0.03240    0.02814 =
         0.03446    0.00502    0.00747   -0.00332
AFIX  43
H19   2   -0.724380    0.452315    0.289831    11.00000   -1.20000
AFIX   0
C22   1   -0.486180    0.760072    0.334587    11.00000    0.03186    0.02697 =
         0.02310    0.00484    0.00542    0.00160
C23   1   -0.562100    0.456396    0.161774    11.00000    0.03261    0.02784 =
         0.03508   -0.00220    0.00809   -0.00024
AFIX  13
H23   2   -0.475559    0.481492    0.138847    11.00000   -1.20000
AFIX   0
C11   1   -0.169249    0.555793    0.237984    11.00000    0.03483    0.03285 =
         0.02714    0.00785    0.00613    0.00700
AFIX  23
H11A  2   -0.222996    0.544778    0.286183    11.00000   -1.20000
H11B  2   -0.072876    0.586174    0.265368    11.00000   -1.20000
AFIX   0
C12   1   -0.161113    0.416634    0.187350    11.00000    0.03525    0.03245 =
         0.03424    0.00613    0.00607    0.00536
AFIX  23
H12A  2   -0.256364    0.388106    0.156570    11.00000   -1.20000
H12B  2   -0.100976    0.425163    0.142174    11.00000   -1.20000
AFIX   0
B1    3   -0.390881    0.715998    0.186691    11.00000    0.03138    0.02119 =
         0.02104    0.00059    0.00246   -0.00193
C13   1   -0.100554    0.308341    0.250585    11.00000    0.04133    0.03035 =
         0.03600    0.00650    0.00595    0.00520
AFIX  23
H13A  2   -0.005153    0.337212    0.280903    11.00000   -1.20000
H13B  2   -0.160126    0.301465    0.296222    11.00000   -1.20000
AFIX   0
C20   1   -0.673641    0.618555    0.375450    11.00000    0.03460    0.03372 =
         0.03024    0.00798    0.00948    0.00073
C21   1   -0.581843    0.732250    0.391822    11.00000    0.03720    0.03137 =
         0.02290    0.00297    0.00855    0.00088
AFIX  43
H21   2   -0.584328    0.791154    0.442174    11.00000   -1.20000
AFIX   0
C26   1   -0.778350    0.588415    0.437569    11.00000    0.04627    0.04333 =
         0.04236    0.00511    0.02152   -0.00436
AFIX  13
H26   2   -0.840415    0.511793    0.408957    11.00000   -1.20000
AFIX   0
C25   1   -0.546270    0.308161    0.185929    11.00000    0.05342    0.02785 =
         0.05210   -0.00251    0.01127    0.00072
AFIX 137
H25A  2   -0.467739    0.301540    0.235084    11.00000   -1.50000
H25B  2   -0.528041    0.252772    0.134646    11.00000   -1.50000
H25C  2   -0.633054    0.276769    0.203278    11.00000   -1.50000
AFIX   0
C14   1   -0.092209    0.168038    0.203152    11.00000    0.04718    0.03385 =
         0.04939    0.00207   -0.00454    0.00639
AFIX  23
H14A  2   -0.187062    0.140941    0.170965    11.00000   -1.20000
H14B  2   -0.029978    0.174547    0.158963    11.00000   -1.20000
AFIX   0
C28   1   -0.700651    0.544991    0.527706    11.00000    0.07139    0.08586 =
         0.05839    0.03901    0.03579    0.01928
AFIX 137
H28A  2   -0.646891    0.464460    0.518369    11.00000   -1.50000
H28B  2   -0.769336    0.525839    0.565232    11.00000   -1.50000
H28C  2   -0.636571    0.617204    0.556541    11.00000   -1.50000
AFIX   0
C27   1   -0.874227    0.708622    0.452011    11.00000    0.04192    0.06068 =
         0.05675    0.00408    0.02072    0.00271
AFIX 137
H27A  2   -0.817161    0.782776    0.484833    11.00000   -1.50000
H27B  2   -0.945565    0.681338    0.485635    11.00000   -1.50000
H27C  2   -0.920398    0.737531    0.394670    11.00000   -1.50000
AFIX   0
C15   1   -0.036875    0.057531    0.265791    11.00000    0.05845    0.02942 =
         0.06497    0.00693    0.00451    0.00356
AFIX  23
H15A  2   -0.096643    0.053591    0.311542    11.00000   -1.20000
H15B  2   -0.046153   -0.029944    0.231422    11.00000   -1.20000
AFIX   0
C29   1   -0.384301    0.883248    0.354813    11.00000    0.04070    0.03189 =
         0.02532   -0.00077    0.00934   -0.00663
AFIX  13
H29   2   -0.330769    0.885712    0.305018    11.00000   -1.20000
AFIX   0
C30   1   -0.275083    0.867984    0.440664    11.00000    0.04083    0.04731 =
         0.04322   -0.00083   -0.00074   -0.00731
AFIX 137
H30A  2   -0.324188    0.862451    0.490780    11.00000   -1.50000
H30B  2   -0.210596    0.945607    0.451092    11.00000   -1.50000
H30C  2   -0.221774    0.786293    0.434115    11.00000   -1.50000
AFIX   0
C31   1   -0.462105    1.018071    0.359376    11.00000    0.05676    0.02899 =
         0.04866    0.00001    0.00745   -0.00286
AFIX 137
H31A  2   -0.526845    1.027227    0.303652    11.00000   -1.50000
H31B  2   -0.393377    1.092338    0.369332    11.00000   -1.50000
H31C  2   -0.515127    1.019618    0.408021    11.00000   -1.50000
AFIX   0
C24   1   -0.689233    0.472385    0.085488    11.00000    0.04800    0.04673 =
         0.03859   -0.00991   -0.00203    0.00363
AFIX 137
H24A  2   -0.775859    0.442885    0.103911    11.00000   -1.50000
H24B  2   -0.674868    0.417757    0.032967    11.00000   -1.50000
H24C  2   -0.696745    0.566547    0.071717    11.00000   -1.50000
AFIX   0
C16   1    0.117258    0.079058    0.311664    11.00000    0.07270    0.04917 =
         0.05868    0.00987   -0.01237    0.01573
AFIX 137
H16A  2    0.176805    0.088095    0.267033    11.00000   -1.50000
H16B  2    0.147281    0.002197    0.346164    11.00000   -1.50000
H16C  2    0.125725    0.160574    0.350973    11.00000   -1.50000
AFIX   0
HKLF 4


REM  lmji13 in P-1 #2
REM wR2 = 0.0954, GooF = S = 1.116, Restrained GooF = 1.116 for all data
REM R1 = 0.0376 for 4870 Fo > 4sig(Fo) and 0.0426 for all 5521 data
REM 305 parameters refined using 0 restraints

END

WGHT      0.0254      0.9371

REM Highest difference peak  0.338,  deepest hole -0.517,  1-sigma level  0.057
Q1    1   0.1179  0.6186  0.1795  11.00000  0.05    0.34
Q2    1  -0.0200  0.8017  0.1035  11.00000  0.05    0.32
Q3    1   0.1043  0.5916  0.0799  11.00000  0.05    0.29
Q4    1  -0.1908  0.9247 -0.0402  11.00000  0.05    0.28
Q5    1  -0.4445  0.7569  0.1431  11.00000  0.05    0.28
Q6    1   0.0668  0.5636  0.1291  11.00000  0.05    0.27
Q7    1   0.0484  0.6657  0.0372  11.00000  0.05    0.27
Q8    1  -0.1912  0.7841  0.0918  11.00000  0.05    0.24
Q9    1  -0.0778  0.6090  0.1178  11.00000  0.05    0.24
Q10   1  -0.1583  0.1394  0.1244  11.00000  0.05    0.23
;
_shelx_res_checksum              40109
_olex2_submission_original_sample_id lmji13
_olex2_submission_special_instructions 'No special instructions were received'
_oxdiff_exptl_absorpt_empirical_details 
;
Empirical correction (ABSPACK) includes:
- Absorption correction using spherical harmonics
- Frame scaling
;
_oxdiff_exptl_absorpt_empirical_full_max 1.401
_oxdiff_exptl_absorpt_empirical_full_min 0.827
####################################################################### 
# 
# This file contains crystal structure data downloaded from the 
# Cambridge Structural Database (CSD) hosted by the Cambridge 
# Crystallographic Data Centre (CCDC).
# 
# Full information about CCDC data access policies and citation 
# guidelines are available at http://www.ccdc.cam.ac.uk/access/V1 
# 
# Audit and citation data items may have been added by the CCDC. 
# Please retain this information to preserve the provenance of 
# this file and to allow appropriate attribution of the data. 
# 
#######################################################################

data_mi19007_refinalized
_database_code_depnum_ccdc_archive 'CCDC 1961372'
loop_
_audit_author_name
_audit_author_address
'Marina Uzelac'
;University of Edinburgh
United Kingdom
;
_audit_update_record             
;
2019-10-25 deposited with the CCDC.	2020-02-26 downloaded from the CCDC.
;
_audit_creation_date             2019-10-21
_audit_creation_method           
;
Olex2 1.2
(compiled 2018.05.29 svn.r3508 for OlexSys, GUI svn.r5506)
;
_shelx_SHELXL_version_number     2018/3
_chemical_name_common            ?
_chemical_name_systematic        ?
_chemical_formula_moiety         'C22 H26 B Br O2'
_chemical_formula_sum            'C22 H26 B Br O2'
_chemical_formula_weight         413.15
_chemical_absolute_configuration ?
_chemical_melting_point          ?
_chemical_oxdiff_formula         'C22 H26 B Br O2'
_chemical_oxdiff_usercomment     '@ 120 K '
loop_
_atom_type_symbol
_atom_type_description
_atom_type_scat_dispersion_real
_atom_type_scat_dispersion_imag
_atom_type_scat_source
C C 0.0181 0.0091 'International Tables Vol C Tables 4.2.6.8 and 6.1.1.4'
H H 0.0000 0.0000 'International Tables Vol C Tables 4.2.6.8 and 6.1.1.4'
B B 0.0090 0.0039 'International Tables Vol C Tables 4.2.6.8 and 6.1.1.4'
O O 0.0492 0.0322 'International Tables Vol C Tables 4.2.6.8 and 6.1.1.4'
Br Br -0.6763 1.2805 'International Tables Vol C Tables 4.2.6.8 and 6.1.1.4'

_shelx_space_group_comment       
;
The symmetry employed for this shelxl refinement is uniquely defined
by the following loop, which should always be used as a source of
symmetry information in preference to the above space-group names.
They are only intended as comments.
;
_space_group_crystal_system      orthorhombic
_space_group_IT_number           29
_space_group_name_H-M_alt        'P c a 21'
_space_group_name_Hall           'P 2c -2ac'
loop_
_space_group_symop_operation_xyz
'x, y, z'
'-x, -y, z+1/2'
'x+1/2, -y, z'
'-x+1/2, y, z+1/2'

_cell_length_a                   20.7096(3)
_cell_length_b                   6.43840(10)
_cell_length_c                   15.5735(2)
_cell_angle_alpha                90
_cell_angle_beta                 90
_cell_angle_gamma                90
_cell_volume                     2076.52(5)
_cell_formula_units_Z            4
_cell_measurement_reflns_used    9978
_cell_measurement_temperature    120.01(10)
_cell_measurement_theta_max      75.7340
_cell_measurement_theta_min      4.2530
_shelx_estimated_absorpt_T_max   0.883
_shelx_estimated_absorpt_T_min   0.428
_exptl_absorpt_coefficient_mu    2.782
_exptl_absorpt_correction_T_max  1.000
_exptl_absorpt_correction_T_min  0.275
_exptl_absorpt_correction_type   gaussian
_exptl_absorpt_process_details   
;
CrysAlisPro 1.171.39.46 (Rigaku Oxford Diffraction, 2018)
Numerical absorption correction based on gaussian integration over
			a multifaceted crystal model
Empirical absorption correction using spherical harmonics,
 implemented in SCALE3 ABSPACK scaling algorithm.
;
_exptl_absorpt_special_details   ?
_exptl_crystal_colour            'clear light colourless'
_exptl_crystal_colour_lustre     clear
_exptl_crystal_colour_modifier   light
_exptl_crystal_colour_primary    colourless
_exptl_crystal_density_diffrn    1.322
_exptl_crystal_density_meas      ?
_exptl_crystal_density_method    ?
_exptl_crystal_description       plate
_exptl_crystal_F_000             856
loop_
_exptl_crystal_face_index_h
_exptl_crystal_face_index_k
_exptl_crystal_face_index_l
_exptl_crystal_face_perp_dist
-11 0 5 0.0230
11 0 -5 0.0230
-11 0 -6 0.0820
1 -4 0 0.1721
6 -4 2 0.1627
11 0 6 0.0886
11 1 6 0.0939
-3 4 -1 0.1708

_exptl_crystal_size_max          0.367
_exptl_crystal_size_mid          0.205
_exptl_crystal_size_min          0.046
loop_
_exptl_oxdiff_crystal_face_indexfrac_h
_exptl_oxdiff_crystal_face_indexfrac_k
_exptl_oxdiff_crystal_face_indexfrac_l
_exptl_oxdiff_crystal_face_x
_exptl_oxdiff_crystal_face_y
_exptl_oxdiff_crystal_face_z
-10.9812 0.0073 4.9993 0.9507 -0.0387 0.0845
10.9812 -0.0073 -4.9993 -0.9507 0.0387 -0.0845
-11.0079 0.0048 -5.9949 0.3510 -0.9456 0.0628
0.9847 -3.9975 0.0104 0.0217 0.0100 -0.9592
5.9866 -3.9999 2.0085 -0.1775 0.3799 -0.9891
11.0079 -0.0048 5.9949 -0.3510 0.9456 -0.0628
11.0116 0.9945 5.9923 -0.3719 0.9534 0.1753
-2.9860 3.9984 -1.0095 0.0471 -0.1744 0.9707

_exptl_transmission_factor_max   ?
_exptl_transmission_factor_min   ?
_diffrn_reflns_av_R_equivalents  0.0516
_diffrn_reflns_av_unetI/netI     0.0341
_diffrn_reflns_Laue_measured_fraction_full 1.000
_diffrn_reflns_Laue_measured_fraction_max 0.992
_diffrn_reflns_limit_h_max       25
_diffrn_reflns_limit_h_min       -26
_diffrn_reflns_limit_k_max       7
_diffrn_reflns_limit_k_min       -4
_diffrn_reflns_limit_l_max       19
_diffrn_reflns_limit_l_min       -18
_diffrn_reflns_number            12887
_diffrn_reflns_point_group_measured_fraction_full 0.907
_diffrn_reflns_point_group_measured_fraction_max 0.885
_diffrn_reflns_theta_full        67.684
_diffrn_reflns_theta_max         75.883
_diffrn_reflns_theta_min         4.270
_diffrn_ambient_environment      N~2~
_diffrn_ambient_temperature      120.01(10)
_diffrn_detector                 'CCD plate'
_diffrn_detector_area_resol_mean 5.1574
_diffrn_detector_type            Atlas
_diffrn_measured_fraction_theta_full 1.000
_diffrn_measured_fraction_theta_max 0.992
_diffrn_measurement_details      
;
List of Runs (angles in degrees, time in seconds):

  # Type    Start    End  Width  t~exp~   \w     \q     \k     \f   Frames
#--------------------------------------------------------------------------
  1  \w    -94.00 -35.00   1.00    1.00    --  -41.67 137.00  87.00   59
  2  \w    -75.00 -50.00   1.00    1.00    --  -41.67 132.00 -88.00   25
  3  \w     68.00  93.00   1.00    1.00    --   41.67-137.00  25.00   25
  4  \w     71.00  98.00   1.00    4.00    --  111.00-137.00  25.00   27
  5  \w     78.00 103.00   1.00    4.00    --  111.00-132.00-158.00   25
  6  \w    110.00 137.00   1.00    4.00    --  111.00 132.00 -88.00   27
  7  \w     96.00 136.00   1.00    4.00    --  111.00 137.00  87.00   40
  8  \w   -114.00 -19.00   1.00    1.00    --  -41.67 -38.00-180.00   95
  9  \w     27.00  64.00   1.00    1.00    --   41.67 -38.00 -60.00   37
 10  \w    -30.00  22.00   1.00    1.00    --   41.67 -38.00 -60.00   52
 11  \w     38.00 140.00   1.00    4.00    --  111.00 -77.00   0.00  102
 12  \w    108.00 134.00   1.00    4.00    --  111.00 -30.00   0.00   26
 13  \w     84.00 141.00   1.00    4.00    --  111.00  26.00  -4.93   57
 14  \w     39.00 102.00   1.00    4.00    --  111.00 -30.00   0.00   63
 15  \w    104.00 130.00   1.00    4.00    --  111.00 125.00-180.00   26
 16  \w    150.00 177.00   1.00    4.00    --  111.00 125.00-180.00   27
 17  \w     53.00  93.00   1.00    4.00    --  111.00-125.00  30.00   40
 18  \w     42.00  67.00   1.00    4.00    --  111.00 -45.00   0.00   25
 19  \w     82.00 134.00   1.00    4.00    --  111.00 -45.00   0.00   52
 20  \w     32.00  98.00   1.00    4.00    --  111.00 -94.00-180.00   66
 21  \w    152.00 178.00   1.00    4.00    --  111.00  26.00  -4.93   26
 22  \w     60.00 107.00   1.00    4.00    --  111.00 -94.00 -90.00   47
 23  \w    104.00 178.00   1.00    4.00    --  111.00  77.00 150.00   74
 24  \w    120.00 149.00   1.00    4.00    --  111.00  77.00   0.00   29
;
_diffrn_measurement_device       'four-circle diffractometer'
_diffrn_measurement_device_type  'SuperNova, Dual, Cu at home/near, Atlas'
_diffrn_measurement_method       '\w scans'
_diffrn_orient_matrix_type       
'CrysAlisPro convention (1999,Acta A55,543-557)'
_diffrn_orient_matrix_UB_11      -0.0616858000
_diffrn_orient_matrix_UB_12      -0.0204803000
_diffrn_orient_matrix_UB_13      0.0546990000
_diffrn_orient_matrix_UB_21      0.0410389000
_diffrn_orient_matrix_UB_22      0.0078212000
_diffrn_orient_matrix_UB_23      0.0823861000
_diffrn_orient_matrix_UB_31      -0.0066560000
_diffrn_orient_matrix_UB_32      0.2383023000
_diffrn_orient_matrix_UB_33      0.0019401000
_diffrn_radiation_monochromator  mirror
_diffrn_radiation_probe          x-ray
_diffrn_radiation_type           CuK\a
_diffrn_radiation_wavelength     1.54184
_diffrn_source                   'micro-focus sealed X-ray tube'
_diffrn_source_type              'SuperNova (Cu) X-ray Source'
_reflns_Friedel_coverage         0.716
_reflns_Friedel_fraction_full    0.807
_reflns_Friedel_fraction_max     0.769
_reflns_number_gt                3789
_reflns_number_total             3824
_reflns_odcompleteness_completeness 99.60
_reflns_odcompleteness_iscentric 1
_reflns_odcompleteness_theta     74.33
_reflns_special_details          
;
 Reflections were merged by SHELXL according to the crystal
 class for the calculation of statistics and refinement.
 
 _reflns_Friedel_fraction is defined as the number of unique
 Friedel pairs measured divided by the number that would be
 possible theoretically, ignoring centric projections and
 systematic absences.
;
_reflns_threshold_expression     'I > 2\s(I)'
_computing_cell_refinement       'CrysAlisPro 1.171.39.46 (Rigaku OD, 2018)'
_computing_data_collection       'CrysAlisPro 1.171.39.46 (Rigaku OD, 2018)'
_computing_data_reduction        'CrysAlisPro 1.171.39.46 (Rigaku OD, 2018)'
_computing_molecular_graphics    'Olex2 (Dolomanov et al., 2009)'
_computing_publication_material  'Olex2 (Dolomanov et al., 2009)'
_computing_structure_refinement  'ShelXL (Sheldrick, 2015)'
_computing_structure_solution    'ShelXS-1997 (Sheldrick, 2008)'
_refine_diff_density_max         0.614
_refine_diff_density_min         -0.993
_refine_diff_density_rms         0.095
_refine_ls_abs_structure_details 
;
 Flack x determined using 1531 quotients [(I+)-(I-)]/[(I+)+(I-)]
 (Parsons, Flack and Wagner, Acta Cryst. B69 (2013) 249-259).
;
_refine_ls_abs_structure_Flack   -0.03(2)
_refine_ls_extinction_coef       .
_refine_ls_extinction_method     none
_refine_ls_goodness_of_fit_ref   1.045
_refine_ls_hydrogen_treatment    mixed
_refine_ls_matrix_type           full
_refine_ls_number_parameters     253
_refine_ls_number_reflns         3824
_refine_ls_number_restraints     1
_refine_ls_R_factor_all          0.0440
_refine_ls_R_factor_gt           0.0438
_refine_ls_restrained_S_all      1.045
_refine_ls_shift/su_max          0.002
_refine_ls_shift/su_mean         0.000
_refine_ls_structure_factor_coef Fsqd
_refine_ls_weighting_details     
'w=1/[\s^2^(Fo^2^)+(0.0907P)^2^] where P=(Fo^2^+2Fc^2^)/3'
_refine_ls_weighting_scheme      calc
_refine_ls_wR_factor_gt          0.1085
_refine_ls_wR_factor_ref         0.1089
_refine_special_details          ?
_olex2_refinement_description    
;
1. Fixed Uiso
 At 1.2 times of:
  All C(H) groups
 At 1.5 times of:
  All C(H,H,H) groups
2.a Aromatic/amide H refined with riding coordinates:
 C4(H4), C5(H5), C8(H8), C7(H7)
2.b Idealised Me refined as rotating group:
 C22(H22A,H22B,H22C), C16(H16A,H16B,H16C), C19(H19A,H19B,H19C), C21(H21A,H21B,
 H21C), C9(H9A,H9B,H9C), C20(H20A,H20B,H20C)
;
_atom_sites_solution_hydrogens   mixed
_atom_sites_solution_primary     direct
_atom_sites_solution_secondary   ?
loop_
_atom_site_label
_atom_site_type_symbol
_atom_site_fract_x
_atom_site_fract_y
_atom_site_fract_z
_atom_site_U_iso_or_equiv
_atom_site_adp_type
_atom_site_occupancy
_atom_site_site_symmetry_order
_atom_site_calc_flag
_atom_site_refinement_flags_posn
_atom_site_refinement_flags_adp
_atom_site_refinement_flags_occupancy
_atom_site_disorder_assembly
_atom_site_disorder_group
Br1 Br 0.52402(2) 0.58389(5) 0.48937(4) 0.02855(17) Uani 1 1 d . . . . .
O1 O 0.62634(13) 0.5527(4) 0.31211(18) 0.0253(5) Uani 1 1 d . . . . .
O2 O 0.66083(13) 0.2692(3) 0.38763(16) 0.0261(5) Uani 1 1 d . . . . .
C1 C 0.65750(16) 0.6220(5) 0.4686(2) 0.0204(6) Uani 1 1 d . . . . .
C10 C 0.72546(14) 0.6948(5) 0.4821(2) 0.0208(6) Uani 1 1 d . . . . .
C2 C 0.60915(15) 0.6840(5) 0.5176(2) 0.0226(6) Uani 1 1 d . . . . .
C11 C 0.74030(17) 0.8993(5) 0.5055(2) 0.0228(8) Uani 1 1 d . . . . .
H11 H 0.709(3) 0.987(8) 0.508(4) 0.027 Uiso 1 1 d R . . . .
C15 C 0.77642(17) 0.5572(6) 0.4671(2) 0.0225(7) Uani 1 1 d . . . . .
H15 H 0.767(3) 0.424(7) 0.447(4) 0.027 Uiso 1 1 d R . . . .
C12 C 0.80415(16) 0.9614(6) 0.5153(2) 0.0233(6) Uani 1 1 d . . . . .
H12 H 0.814(3) 1.093(7) 0.531(4) 0.028 Uiso 1 1 d R . . . .
C14 C 0.84029(16) 0.6207(5) 0.4770(2) 0.0248(7) Uani 1 1 d . . . . .
H14 H 0.874(2) 0.529(8) 0.462(4) 0.030 Uiso 1 1 d R . . . .
C13 C 0.85512(14) 0.8226(5) 0.5018(2) 0.0250(7) Uani 1 1 d . . . . .
C22 C 0.5745(2) 0.0883(6) 0.3174(4) 0.0353(10) Uani 1 1 d . . . . .
H22A H 0.578420 -0.024295 0.359415 0.053 Uiso 1 1 calc GR . . . .
H22B H 0.558689 0.031915 0.262817 0.053 Uiso 1 1 calc GR . . . .
H22C H 0.543941 0.192476 0.338770 0.053 Uiso 1 1 calc GR . . . .
C4 C 0.58215(16) 1.0205(6) 0.5897(2) 0.0269(7) Uani 1 1 d . . . . .
H4 H 0.563384 1.067581 0.537568 0.032 Uiso 1 1 calc R . . . .
C3 C 0.60905(15) 0.8210(5) 0.5945(2) 0.0226(6) Uani 1 1 d . . . . .
C16 C 0.92397(18) 0.8923(6) 0.5137(3) 0.0325(9) Uani 1 1 d . . . . .
H16A H 0.925262 1.043842 0.519285 0.049 Uiso 1 1 calc GR . . . .
H16B H 0.949618 0.849890 0.463777 0.049 Uiso 1 1 calc GR . . . .
H16C H 0.941826 0.828487 0.565629 0.049 Uiso 1 1 calc GR . . . .
C17 C 0.6381(2) 0.3906(5) 0.2474(2) 0.0258(7) Uani 1 1 d . . . . .
C19 C 0.7031(2) 0.4447(6) 0.2065(3) 0.0345(9) Uani 1 1 d . . . . .
H19A H 0.700800 0.583475 0.180843 0.052 Uiso 1 1 calc GR . . . .
H19B H 0.713392 0.342588 0.161829 0.052 Uiso 1 1 calc GR . . . .
H19C H 0.736901 0.442560 0.250565 0.052 Uiso 1 1 calc GR . . . .
C21 C 0.6896(2) 0.0303(6) 0.2738(3) 0.0337(8) Uani 1 1 d . . . . .
H21A H 0.732533 0.094328 0.272783 0.051 Uiso 1 1 calc GR . . . .
H21B H 0.678372 -0.017776 0.215999 0.051 Uiso 1 1 calc GR . . . .
H21C H 0.689822 -0.088058 0.313382 0.051 Uiso 1 1 calc GR . . . .
C5 C 0.58296(19) 1.1497(6) 0.6615(3) 0.0291(7) Uani 1 1 d . . . . .
H5 H 0.565072 1.285275 0.657560 0.035 Uiso 1 1 calc R . . . .
C8 C 0.63568(18) 0.7536(5) 0.6715(3) 0.0277(7) Uani 1 1 d . . . . .
H8 H 0.653555 0.618000 0.675420 0.033 Uiso 1 1 calc R . . . .
C7 C 0.6364(2) 0.8843(7) 0.7435(3) 0.0329(8) Uani 1 1 d . . . . .
H7 H 0.655081 0.837572 0.795763 0.039 Uiso 1 1 calc R . . . .
C6 C 0.6096(2) 1.0831(5) 0.7388(3) 0.0304(8) Uani 1 1 d . . . . .
C18 C 0.64021(17) 0.1888(5) 0.3036(2) 0.0241(6) Uani 1 1 d . . . . .
C9 C 0.6102(3) 1.2234(7) 0.8158(3) 0.0438(10) Uani 1 1 d . . . . .
H9A H 0.605385 1.367925 0.797153 0.066 Uiso 1 1 calc GR . . . .
H9B H 0.651244 1.207285 0.846449 0.066 Uiso 1 1 calc GR . . . .
H9C H 0.574454 1.186460 0.854070 0.066 Uiso 1 1 calc GR . . . .
C20 C 0.5843(3) 0.3976(7) 0.1820(3) 0.0399(10) Uani 1 1 d . . . . .
H20A H 0.542543 0.392728 0.211499 0.060 Uiso 1 1 calc GR . . . .
H20B H 0.588051 0.278201 0.143266 0.060 Uiso 1 1 calc GR . . . .
H20C H 0.587435 0.526404 0.148715 0.060 Uiso 1 1 calc GR . . . .
B1 B 0.64646(17) 0.4759(6) 0.3887(2) 0.0220(7) Uani 1 1 d . . . . .

loop_
_atom_site_aniso_label
_atom_site_aniso_U_11
_atom_site_aniso_U_22
_atom_site_aniso_U_33
_atom_site_aniso_U_23
_atom_site_aniso_U_13
_atom_site_aniso_U_12
Br1 0.0213(2) 0.0317(2) 0.0327(2) -0.00709(15) -0.00041(15) -0.00303(9)
O1 0.0379(13) 0.0194(10) 0.0186(12) -0.0029(9) -0.0038(11) 0.0003(9)
O2 0.0403(13) 0.0187(10) 0.0193(12) -0.0021(9) -0.0046(10) 0.0008(8)
C1 0.0242(13) 0.0190(12) 0.0180(16) 0.0003(11) 0.0002(11) -0.0011(11)
C10 0.0229(12) 0.0237(14) 0.0157(15) -0.0009(13) 0.0008(12) -0.0004(10)
C2 0.0227(14) 0.0238(16) 0.0213(15) -0.0026(11) -0.0055(11) 0.0006(11)
C11 0.0216(14) 0.0206(15) 0.026(2) -0.0009(12) 0.0003(13) 0.0033(10)
C15 0.0248(15) 0.0198(15) 0.0229(18) -0.0029(12) -0.0024(12) 0.0005(10)
C12 0.0244(14) 0.0203(14) 0.0253(16) -0.0009(13) -0.0003(12) -0.0016(12)
C14 0.0242(13) 0.0237(14) 0.027(2) -0.0035(13) 0.0009(14) 0.0034(11)
C13 0.0228(13) 0.0262(16) 0.0260(18) 0.0000(13) 0.0000(13) -0.0016(10)
C22 0.040(2) 0.031(2) 0.035(2) -0.0030(14) -0.0002(19) -0.0121(13)
C4 0.0291(14) 0.0292(17) 0.0222(17) -0.0030(15) -0.0037(13) 0.0072(13)
C3 0.0211(13) 0.0258(16) 0.0208(16) -0.0032(13) 0.0012(12) 0.0009(11)
C16 0.0230(16) 0.0262(17) 0.048(3) 0.0001(14) -0.0008(15) 0.0000(11)
C17 0.0414(18) 0.0184(14) 0.0175(17) 0.0002(12) -0.0018(14) -0.0005(12)
C19 0.047(2) 0.0291(17) 0.027(2) -0.0001(15) 0.0089(17) -0.0052(16)
C21 0.049(2) 0.0214(15) 0.031(2) -0.0020(15) 0.0003(16) 0.0053(15)
C5 0.0332(17) 0.0274(17) 0.0267(18) -0.0072(16) -0.0004(14) 0.0020(14)
C8 0.0340(16) 0.0255(17) 0.0238(16) 0.0014(13) -0.0033(14) 0.0012(12)
C7 0.043(2) 0.0341(18) 0.0217(19) -0.0001(15) -0.0047(15) -0.0029(15)
C6 0.0379(19) 0.0334(19) 0.0199(19) -0.0075(13) 0.0031(16) -0.0043(13)
C18 0.0352(17) 0.0183(14) 0.0188(15) -0.0006(12) -0.0029(13) -0.0042(12)
C9 0.067(3) 0.041(2) 0.0238(18) -0.0110(17) 0.0045(19) -0.0040(19)
C20 0.057(3) 0.038(2) 0.024(2) -0.0021(15) -0.015(2) 0.0006(17)
B1 0.0250(15) 0.0187(15) 0.0223(19) -0.0005(14) -0.0022(14) -0.0010(12)

_geom_special_details            
;
 All esds (except the esd in the dihedral angle between two l.s. planes)
 are estimated using the full covariance matrix.  The cell esds are taken
 into account individually in the estimation of esds in distances, angles
 and torsion angles; correlations between esds in cell parameters are only
 used when they are defined by crystal symmetry.  An approximate (isotropic)
 treatment of cell esds is used for estimating esds involving l.s. planes.
;
loop_
_geom_bond_atom_site_label_1
_geom_bond_atom_site_label_2
_geom_bond_distance
_geom_bond_site_symmetry_2
_geom_bond_publ_flag
Br1 C2 1.928(3) . ?
O1 C17 1.471(4) . ?
O1 B1 1.357(5) . ?
O2 C18 1.470(4) . ?
O2 B1 1.364(4) . ?
C1 C10 1.498(4) . ?
C1 C2 1.321(5) . ?
C1 B1 1.576(5) . ?
C10 C11 1.400(4) . ?
C10 C15 1.397(5) . ?
C2 C3 1.487(4) . ?
C11 H11 0.86(5) . ?
C11 C12 1.390(5) . ?
C15 H15 0.94(5) . ?
C15 C14 1.393(5) . ?
C12 H12 0.90(5) . ?
C12 C13 1.399(5) . ?
C14 H14 0.95(5) . ?
C14 C13 1.391(5) . ?
C13 C16 1.506(5) . ?
C22 H22A 0.9800 . ?
C22 H22B 0.9800 . ?
C22 H22C 0.9800 . ?
C22 C18 1.523(5) . ?
C4 H4 0.9500 . ?
C4 C3 1.402(5) . ?
C4 C5 1.393(5) . ?
C3 C8 1.390(5) . ?
C16 H16A 0.9800 . ?
C16 H16B 0.9800 . ?
C16 H16C 0.9800 . ?
C17 C19 1.531(6) . ?
C17 C18 1.567(5) . ?
C17 C20 1.509(6) . ?
C19 H19A 0.9800 . ?
C19 H19B 0.9800 . ?
C19 H19C 0.9800 . ?
C21 H21A 0.9800 . ?
C21 H21B 0.9800 . ?
C21 H21C 0.9800 . ?
C21 C18 1.518(5) . ?
C5 H5 0.9500 . ?
C5 C6 1.392(6) . ?
C8 H8 0.9500 . ?
C8 C7 1.402(6) . ?
C7 H7 0.9500 . ?
C7 C6 1.397(6) . ?
C6 C9 1.502(5) . ?
C9 H9A 0.9800 . ?
C9 H9B 0.9800 . ?
C9 H9C 0.9800 . ?
C20 H20A 0.9800 . ?
C20 H20B 0.9800 . ?
C20 H20C 0.9800 . ?

loop_
_geom_angle_atom_site_label_1
_geom_angle_atom_site_label_2
_geom_angle_atom_site_label_3
_geom_angle
_geom_angle_site_symmetry_1
_geom_angle_site_symmetry_3
_geom_angle_publ_flag
B1 O1 C17 107.0(3) . . ?
B1 O2 C18 106.9(3) . . ?
C10 C1 B1 115.7(3) . . ?
C2 C1 C10 122.4(3) . . ?
C2 C1 B1 121.8(3) . . ?
C11 C10 C1 122.4(3) . . ?
C15 C10 C1 119.2(3) . . ?
C15 C10 C11 118.3(3) . . ?
C1 C2 Br1 117.4(2) . . ?
C1 C2 C3 130.2(3) . . ?
C3 C2 Br1 112.4(2) . . ?
C10 C11 H11 118(3) . . ?
C12 C11 C10 120.5(3) . . ?
C12 C11 H11 122(3) . . ?
C10 C15 H15 118(4) . . ?
C14 C15 C10 120.8(3) . . ?
C14 C15 H15 121(4) . . ?
C11 C12 H12 120(4) . . ?
C11 C12 C13 121.2(3) . . ?
C13 C12 H12 118(4) . . ?
C15 C14 H14 120(3) . . ?
C13 C14 C15 121.0(3) . . ?
C13 C14 H14 119(3) . . ?
C12 C13 C16 120.4(3) . . ?
C14 C13 C12 118.2(3) . . ?
C14 C13 C16 121.4(3) . . ?
H22A C22 H22B 109.5 . . ?
H22A C22 H22C 109.5 . . ?
H22B C22 H22C 109.5 . . ?
C18 C22 H22A 109.5 . . ?
C18 C22 H22B 109.5 . . ?
C18 C22 H22C 109.5 . . ?
C3 C4 H4 120.0 . . ?
C5 C4 H4 120.0 . . ?
C5 C4 C3 120.0(3) . . ?
C4 C3 C2 120.1(3) . . ?
C8 C3 C2 120.6(3) . . ?
C8 C3 C4 119.3(3) . . ?
C13 C16 H16A 109.5 . . ?
C13 C16 H16B 109.5 . . ?
C13 C16 H16C 109.5 . . ?
H16A C16 H16B 109.5 . . ?
H16A C16 H16C 109.5 . . ?
H16B C16 H16C 109.5 . . ?
O1 C17 C19 105.6(3) . . ?
O1 C17 C18 102.1(3) . . ?
O1 C17 C20 108.6(3) . . ?
C19 C17 C18 113.3(3) . . ?
C20 C17 C19 111.2(4) . . ?
C20 C17 C18 115.0(3) . . ?
C17 C19 H19A 109.5 . . ?
C17 C19 H19B 109.5 . . ?
C17 C19 H19C 109.5 . . ?
H19A C19 H19B 109.5 . . ?
H19A C19 H19C 109.5 . . ?
H19B C19 H19C 109.5 . . ?
H21A C21 H21B 109.5 . . ?
H21A C21 H21C 109.5 . . ?
H21B C21 H21C 109.5 . . ?
C18 C21 H21A 109.5 . . ?
C18 C21 H21B 109.5 . . ?
C18 C21 H21C 109.5 . . ?
C4 C5 H5 119.5 . . ?
C6 C5 C4 121.0(4) . . ?
C6 C5 H5 119.5 . . ?
C3 C8 H8 119.8 . . ?
C3 C8 C7 120.4(3) . . ?
C7 C8 H8 119.8 . . ?
C8 C7 H7 119.9 . . ?
C6 C7 C8 120.2(4) . . ?
C6 C7 H7 119.9 . . ?
C5 C6 C7 119.1(4) . . ?
C5 C6 C9 120.6(4) . . ?
C7 C6 C9 120.3(4) . . ?
O2 C18 C22 106.5(3) . . ?
O2 C18 C17 102.4(3) . . ?
O2 C18 C21 108.3(3) . . ?
C22 C18 C17 113.9(3) . . ?
C21 C18 C22 111.1(3) . . ?
C21 C18 C17 113.9(3) . . ?
C6 C9 H9A 109.5 . . ?
C6 C9 H9B 109.5 . . ?
C6 C9 H9C 109.5 . . ?
H9A C9 H9B 109.5 . . ?
H9A C9 H9C 109.5 . . ?
H9B C9 H9C 109.5 . . ?
C17 C20 H20A 109.5 . . ?
C17 C20 H20B 109.5 . . ?
C17 C20 H20C 109.5 . . ?
H20A C20 H20B 109.5 . . ?
H20A C20 H20C 109.5 . . ?
H20B C20 H20C 109.5 . . ?
O1 B1 O2 114.3(3) . . ?
O1 B1 C1 121.4(3) . . ?
O2 B1 C1 124.1(3) . . ?

loop_
_geom_torsion_atom_site_label_1
_geom_torsion_atom_site_label_2
_geom_torsion_atom_site_label_3
_geom_torsion_atom_site_label_4
_geom_torsion
_geom_torsion_site_symmetry_1
_geom_torsion_site_symmetry_2
_geom_torsion_site_symmetry_3
_geom_torsion_site_symmetry_4
_geom_torsion_publ_flag
Br1 C2 C3 C4 -71.1(4) . . . . ?
Br1 C2 C3 C8 109.2(3) . . . . ?
O1 C17 C18 O2 -26.3(4) . . . . ?
O1 C17 C18 C22 88.3(4) . . . . ?
O1 C17 C18 C21 -142.9(3) . . . . ?
C1 C10 C11 C12 -178.4(3) . . . . ?
C1 C10 C15 C14 178.5(3) . . . . ?
C1 C2 C3 C4 109.8(4) . . . . ?
C1 C2 C3 C8 -70.0(5) . . . . ?
C10 C1 C2 Br1 177.9(2) . . . . ?
C10 C1 C2 C3 -3.0(6) . . . . ?
C10 C1 B1 O1 -95.4(4) . . . . ?
C10 C1 B1 O2 79.1(4) . . . . ?
C10 C11 C12 C13 0.2(6) . . . . ?
C10 C15 C14 C13 -0.2(6) . . . . ?
C2 C1 C10 C11 -38.7(5) . . . . ?
C2 C1 C10 C15 144.4(4) . . . . ?
C2 C1 B1 O1 81.4(4) . . . . ?
C2 C1 B1 O2 -104.2(4) . . . . ?
C2 C3 C8 C7 179.1(3) . . . . ?
C11 C10 C15 C14 1.4(5) . . . . ?
C11 C12 C13 C14 1.0(5) . . . . ?
C11 C12 C13 C16 -179.3(4) . . . . ?
C15 C10 C11 C12 -1.4(5) . . . . ?
C15 C14 C13 C12 -1.0(5) . . . . ?
C15 C14 C13 C16 179.4(4) . . . . ?
C4 C3 C8 C7 -0.7(6) . . . . ?
C4 C5 C6 C7 0.7(6) . . . . ?
C4 C5 C6 C9 -180.0(4) . . . . ?
C3 C4 C5 C6 -0.7(6) . . . . ?
C3 C8 C7 C6 0.7(6) . . . . ?
C17 O1 B1 O2 -10.2(4) . . . . ?
C17 O1 B1 C1 164.8(3) . . . . ?
C19 C17 C18 O2 86.8(4) . . . . ?
C19 C17 C18 C22 -158.7(3) . . . . ?
C19 C17 C18 C21 -29.8(4) . . . . ?
C5 C4 C3 C2 -179.1(3) . . . . ?
C5 C4 C3 C8 0.7(5) . . . . ?
C8 C7 C6 C5 -0.7(7) . . . . ?
C8 C7 C6 C9 180.0(4) . . . . ?
C18 O2 B1 O1 -8.1(4) . . . . ?
C18 O2 B1 C1 177.0(3) . . . . ?
C20 C17 C18 O2 -143.7(3) . . . . ?
C20 C17 C18 C22 -29.2(5) . . . . ?
C20 C17 C18 C21 99.7(4) . . . . ?
B1 O1 C17 C19 -96.2(3) . . . . ?
B1 O1 C17 C18 22.5(4) . . . . ?
B1 O1 C17 C20 144.4(3) . . . . ?
B1 O2 C18 C22 -98.5(3) . . . . ?
B1 O2 C18 C17 21.4(4) . . . . ?
B1 O2 C18 C21 142.0(3) . . . . ?
B1 C1 C10 C11 138.1(3) . . . . ?
B1 C1 C10 C15 -38.9(4) . . . . ?
B1 C1 C2 Br1 1.3(4) . . . . ?
B1 C1 C2 C3 -179.6(3) . . . . ?

_shelx_res_file                  
;
TITL mi19007_refinalized_b.res in Pca2(1)
    mi19007_refinalized.res
    created by SHELXL-2018/3 at 17:15:08 on 21-Oct-2019
REM Old TITL MI19007_refinalized in Pbcm #57
REM SHELXT solution in Pca2(1)
REM R1 0.077, Rweak 0.009, Alpha 0.077, Orientation a'=b, b'=a, c'=-c
REM Flack x = 0.040 ( 0.020 ) from Parsons' quotients
REM Formula found by SHELXT: C22 B O2 Br
CELL 1.54184 20.7096 6.4384 15.5735 90 90 90
ZERR 4 0.0003 0.0001 0.0002 0 0 0
LATT -1
SYMM -X,-Y,0.5+Z
SYMM 0.5+X,-Y,+Z
SYMM 0.5-X,+Y,0.5+Z
SFAC C H B O Br
UNIT 88 104 4 8 4

L.S. 40
PLAN  10
SIZE 0.046 0.205 0.367
TEMP -153.14(10)
BOND $H
LIST 4
conf
fmap 2
acta
REM <olex2.extras>
REM <HklSrc "%.\\MI19007_refinalized.hkl">
REM </olex2.extras>

WGHT    0.090700
FVAR       0.38495
BR1   5    0.524023    0.583890    0.489370    11.00000    0.02125    0.03167 =
         0.03273   -0.00709   -0.00041   -0.00303
O1    4    0.626342    0.552726    0.312112    11.00000    0.03792    0.01940 =
         0.01863   -0.00292   -0.00383    0.00033
O2    4    0.660826    0.269180    0.387630    11.00000    0.04031    0.01866 =
         0.01926   -0.00212   -0.00462    0.00082
C1    1    0.657499    0.622042    0.468589    11.00000    0.02418    0.01903 =
         0.01796    0.00028    0.00016   -0.00108
C10   1    0.725465    0.694775    0.482112    11.00000    0.02291    0.02370 =
         0.01569   -0.00085    0.00078   -0.00039
C2    1    0.609146    0.684036    0.517632    11.00000    0.02274    0.02384 =
         0.02126   -0.00257   -0.00554    0.00057
C11   1    0.740295    0.899309    0.505507    11.00000    0.02162    0.02058 =
         0.02624   -0.00091    0.00032    0.00329
H11   2    0.709041    0.986725    0.508081    11.00000   -1.20000
C15   1    0.776421    0.557196    0.467092    11.00000    0.02483    0.01983 =
         0.02293   -0.00293   -0.00242    0.00054
H15   2    0.766720    0.423912    0.446879    11.00000   -1.20000
C12   1    0.804152    0.961425    0.515252    11.00000    0.02436    0.02033 =
         0.02535   -0.00094   -0.00029   -0.00158
H12   2    0.813555    1.092637    0.531471    11.00000   -1.20000
C14   1    0.840285    0.620676    0.477037    11.00000    0.02417    0.02372 =
         0.02655   -0.00348    0.00093    0.00335
H14   2    0.874378    0.528662    0.461947    11.00000   -1.20000
C13   1    0.855118    0.822627    0.501850    11.00000    0.02284    0.02623 =
         0.02604   -0.00002    0.00002   -0.00159
C22   1    0.574454    0.088265    0.317385    11.00000    0.03964    0.03146 =
         0.03486   -0.00298   -0.00021   -0.01211
AFIX 137
H22A  2    0.578420   -0.024295    0.359415    11.00000   -1.50000
H22B  2    0.558689    0.031915    0.262817    11.00000   -1.50000
H22C  2    0.543941    0.192476    0.338770    11.00000   -1.50000
AFIX   0
C4    1    0.582150    1.020533    0.589722    11.00000    0.02915    0.02919 =
         0.02223   -0.00297   -0.00370    0.00719
AFIX  43
H4    2    0.563384    1.067581    0.537568    11.00000   -1.20000
AFIX   0
C3    1    0.609049    0.821008    0.594520    11.00000    0.02109    0.02579 =
         0.02078   -0.00321    0.00123    0.00094
C16   1    0.923968    0.892295    0.513667    11.00000    0.02303    0.02620 =
         0.04821    0.00011   -0.00080    0.00003
AFIX 137
H16A  2    0.925262    1.043842    0.519285    11.00000   -1.50000
H16B  2    0.949618    0.849890    0.463777    11.00000   -1.50000
H16C  2    0.941826    0.828487    0.565629    11.00000   -1.50000
AFIX   0
C17   1    0.638054    0.390570    0.247383    11.00000    0.04140    0.01843 =
         0.01748    0.00023   -0.00182   -0.00049
C19   1    0.703144    0.444666    0.206474    11.00000    0.04734    0.02909 =
         0.02716   -0.00010    0.00886   -0.00519
AFIX 137
H19A  2    0.700800    0.583475    0.180843    11.00000   -1.50000
H19B  2    0.713392    0.342588    0.161829    11.00000   -1.50000
H19C  2    0.736901    0.442560    0.250565    11.00000   -1.50000
AFIX   0
C21   1    0.689612    0.030282    0.273807    11.00000    0.04871    0.02144 =
         0.03097   -0.00202    0.00030    0.00527
AFIX 137
H21A  2    0.732533    0.094328    0.272783    11.00000   -1.50000
H21B  2    0.678372   -0.017776    0.215999    11.00000   -1.50000
H21C  2    0.689822   -0.088058    0.313382    11.00000   -1.50000
AFIX   0
C5    1    0.582955    1.149724    0.661457    11.00000    0.03324    0.02736 =
         0.02675   -0.00720   -0.00042    0.00195
AFIX  43
H5    2    0.565072    1.285275    0.657560    11.00000   -1.20000
AFIX   0
C8    1    0.635684    0.753568    0.671529    11.00000    0.03396    0.02547 =
         0.02382    0.00135   -0.00332    0.00120
AFIX  43
H8    2    0.653555    0.618000    0.675420    11.00000   -1.20000
AFIX   0
C7    1    0.636351    0.884346    0.743543    11.00000    0.04288    0.03405 =
         0.02166   -0.00015   -0.00467   -0.00293
AFIX  43
H7    2    0.655081    0.837572    0.795763    11.00000   -1.20000
AFIX   0
C6    1    0.609572    1.083140    0.738754    11.00000    0.03786    0.03344 =
         0.01989   -0.00748    0.00310   -0.00429
C18   1    0.640213    0.188816    0.303633    11.00000    0.03517    0.01826 =
         0.01882   -0.00059   -0.00293   -0.00419
C9    1    0.610220    1.223383    0.815798    11.00000    0.06657    0.04096 =
         0.02383   -0.01097    0.00450   -0.00402
AFIX 137
H9A   2    0.605385    1.367925    0.797153    11.00000   -1.50000
H9B   2    0.651244    1.207285    0.846449    11.00000   -1.50000
H9C   2    0.574454    1.186460    0.854070    11.00000   -1.50000
AFIX   0
C20   1    0.584308    0.397591    0.181981    11.00000    0.05691    0.03839 =
         0.02441   -0.00208   -0.01452    0.00058
AFIX 137
H20A  2    0.542543    0.392728    0.211499    11.00000   -1.50000
H20B  2    0.588051    0.278201    0.143266    11.00000   -1.50000
H20C  2    0.587435    0.526404    0.148715    11.00000   -1.50000
AFIX   0
B1    3    0.646461    0.475911    0.388730    11.00000    0.02503    0.01866 =
         0.02227   -0.00054   -0.00219   -0.00098
HKLF 4


REM  mi19007_refinalized_b.res in Pca2(1)
REM wR2 = 0.1089, GooF = S = 1.045, Restrained GooF = 1.045 for all data
REM R1 = 0.0438 for 3789 Fo > 4sig(Fo) and 0.0440 for all 3824 data
REM 253 parameters refined using 1 restraints

END

WGHT      0.0907      0.0000

REM Highest difference peak  0.614,  deepest hole -0.993,  1-sigma level  0.095
Q1    1   0.5872  0.6761  0.4933  11.00000  0.05    0.61
Q2    1   0.5244  0.7568  0.5664  11.00000  0.05    0.59
Q3    1   0.5268  0.4447  0.4096  11.00000  0.05    0.58
Q4    1   0.5207  0.7245  0.4024  11.00000  0.05    0.55
Q5    1   0.5232  0.4131  0.5687  11.00000  0.05    0.55
Q6    1   0.4692  0.4406  0.4888  11.00000  0.05    0.53
Q7    1   0.5904  0.4868  0.4786  11.00000  0.05    0.52
Q8    1   0.5975  0.5685  0.4616  11.00000  0.05    0.47
Q9    1   0.4665  0.7232  0.4984  11.00000  0.05    0.47
Q10   1   0.4483  0.5847  0.4469  11.00000  0.05    0.45
;
_shelx_res_checksum              61534
_olex2_submission_original_sample_id KY-161
_olex2_submission_special_instructions 'No special instructions were received'
_oxdiff_exptl_absorpt_empirical_details 
;
Empirical correction (ABSPACK) includes:
- Absorption correction using spherical harmonics
- Frame scaling
;
_oxdiff_exptl_absorpt_empirical_full_max 1.510
_oxdiff_exptl_absorpt_empirical_full_min 0.760
####################################################################### 
# 
# This file contains crystal structure data downloaded from the 
# Cambridge Structural Database (CSD) hosted by the Cambridge 
# Crystallographic Data Centre (CCDC).
# 
# Full information about CCDC data access policies and citation 
# guidelines are available at http://www.ccdc.cam.ac.uk/access/V1 
# 
# Audit and citation data items may have been added by the CCDC. 
# Please retain this information to preserve the provenance of 
# this file and to allow appropriate attribution of the data. 
# 
#######################################################################

data_mi19002_reint_refinalized
_database_code_depnum_ccdc_archive 'CCDC 1961370'
loop_
_audit_author_name
_audit_author_address
'Marina Uzelac'
;University of Edinburgh
United Kingdom
;
_audit_update_record             
;
2019-10-25 deposited with the CCDC.	2020-02-26 downloaded from the CCDC.
;
_audit_creation_date             2019-10-21
_audit_creation_method           
;
Olex2 1.2
(compiled 2018.05.29 svn.r3508 for OlexSys, GUI svn.r5506)
;
_shelx_SHELXL_version_number     2018/3
_chemical_name_common            ?
_chemical_name_systematic        ?
_chemical_formula_moiety         'C14 H10 B Br3'
_chemical_formula_sum            'C14 H10 B Br3'
_chemical_formula_weight         428.76
_chemical_melting_point          ?
_chemical_oxdiff_formula         'C14 H10 B Br3'
_chemical_oxdiff_usercomment     '@ 170 K KY124'
loop_
_atom_type_symbol
_atom_type_description
_atom_type_scat_dispersion_real
_atom_type_scat_dispersion_imag
_atom_type_scat_source
C C 0.0033 0.0016 'International Tables Vol C Tables 4.2.6.8 and 6.1.1.4'
H H 0.0000 0.0000 'International Tables Vol C Tables 4.2.6.8 and 6.1.1.4'
B B 0.0013 0.0007 'International Tables Vol C Tables 4.2.6.8 and 6.1.1.4'
Br Br -0.2901 2.4595 'International Tables Vol C Tables 4.2.6.8 and 6.1.1.4'

_shelx_space_group_comment       
;
The symmetry employed for this shelxl refinement is uniquely defined
by the following loop, which should always be used as a source of
symmetry information in preference to the above space-group names.
They are only intended as comments.
;
_space_group_crystal_system      monoclinic
_space_group_IT_number           14
_space_group_name_H-M_alt        'P 1 21/n 1'
_space_group_name_Hall           '-P 2yn'
loop_
_space_group_symop_operation_xyz
'x, y, z'
'-x+1/2, y+1/2, -z+1/2'
'-x, -y, -z'
'x-1/2, -y-1/2, z-1/2'

_cell_length_a                   13.2781(3)
_cell_length_b                   5.93600(10)
_cell_length_c                   18.4485(4)
_cell_angle_alpha                90
_cell_angle_beta                 100.580(2)
_cell_angle_gamma                90
_cell_volume                     1429.37(5)
_cell_formula_units_Z            4
_cell_measurement_reflns_used    14704
_cell_measurement_temperature    170(2)
_cell_measurement_theta_max      31.9930
_cell_measurement_theta_min      3.7660
_shelx_estimated_absorpt_T_max   ?
_shelx_estimated_absorpt_T_min   ?
_exptl_absorpt_coefficient_mu    8.444
_exptl_absorpt_correction_T_max  0.427
_exptl_absorpt_correction_T_min  0.098
_exptl_absorpt_correction_type   multi-scan
_exptl_absorpt_process_details   
;
CrysAlisPro 1.171.40.54a (Rigaku Oxford Diffraction, 2019)
Analytical numeric absorption correction using a multifaceted crystal
			model based on expressions derived by R.C. Clark & J.S. Reid.
(Clark, R. C. & Reid, J. S. (1995). Acta Cryst. A51, 887-897)
Empirical absorption correction using spherical harmonics,
 implemented in SCALE3 ABSPACK scaling algorithm.
;
_exptl_absorpt_special_details   ?
_exptl_crystal_colour            colourless
_exptl_crystal_colour_primary    colourless
_exptl_crystal_density_diffrn    1.992
_exptl_crystal_density_meas      ?
_exptl_crystal_density_method    ?
_exptl_crystal_description       block
_exptl_crystal_F_000             816
loop_
_exptl_crystal_face_index_h
_exptl_crystal_face_index_k
_exptl_crystal_face_index_l
_exptl_crystal_face_perp_dist
3 0 2 0.0462
-3 0 -2 0.0760
-3 -1 0 0.1715
-2 2 -3 0.2080
1 0 -3 0.0810
-1 -3 1 0.2506
-1 3 3 0.2527
2 2 -3 0.2478
-1 0 1 0.0691
0 0 1 0.0612
3 0 -2 0.0586

_exptl_crystal_size_max          0.538
_exptl_crystal_size_mid          0.157
_exptl_crystal_size_min          0.122
loop_
_exptl_oxdiff_crystal_face_indexfrac_h
_exptl_oxdiff_crystal_face_indexfrac_k
_exptl_oxdiff_crystal_face_indexfrac_l
_exptl_oxdiff_crystal_face_x
_exptl_oxdiff_crystal_face_y
_exptl_oxdiff_crystal_face_z
2.9973 -0.0000 1.9938 0.1701 -0.0897 -0.0170
-2.9973 0.0000 -1.9938 -0.1701 0.0897 0.0170
-2.9978 -0.9990 0.0039 -0.1136 0.0781 0.1475
-1.9970 1.9981 -2.9948 -0.1466 0.1203 -0.2264
0.9987 -0.0001 -2.9965 -0.0687 -0.0885 -0.0423
-1.0011 -2.9971 1.0017 -0.0354 -0.0742 0.3539
-0.9965 2.9973 2.9943 0.1044 0.2192 -0.2892
1.9991 1.9979 -2.9990 -0.0110 -0.0419 -0.2757
-0.9989 0.0001 0.9995 0.0003 0.0565 0.0223
0.0001 0.0000 0.9985 0.0342 0.0160 0.0100
2.9968 -0.0002 -2.0001 0.0333 -0.1536 -0.0570

_exptl_transmission_factor_max   ?
_exptl_transmission_factor_min   ?
_diffrn_reflns_av_R_equivalents  0.0595
_diffrn_reflns_av_unetI/netI     0.0316
_diffrn_reflns_Laue_measured_fraction_full 0.995
_diffrn_reflns_Laue_measured_fraction_max 0.997
_diffrn_reflns_limit_h_max       18
_diffrn_reflns_limit_h_min       -18
_diffrn_reflns_limit_k_max       8
_diffrn_reflns_limit_k_min       -8
_diffrn_reflns_limit_l_max       26
_diffrn_reflns_limit_l_min       -26
_diffrn_reflns_number            41168
_diffrn_reflns_point_group_measured_fraction_full 0.995
_diffrn_reflns_point_group_measured_fraction_max 0.997
_diffrn_reflns_theta_full        25.242
_diffrn_reflns_theta_max         30.507
_diffrn_reflns_theta_min         3.444
_diffrn_ambient_temperature      170.0
_diffrn_detector                 'CCD plate'
_diffrn_detector_area_resol_mean 8.0521
_diffrn_detector_type            Eos
_diffrn_measured_fraction_theta_full 0.995
_diffrn_measured_fraction_theta_max 0.997
_diffrn_measurement_details      
;
List of Runs (angles in degrees, time in seconds):

  # Type    Start    End  Width  t~exp~   \w     \q     \k     \f   Frames
#--------------------------------------------------------------------------
  1  \w      8.00  95.00   1.00   30.00    --   26.59  57.00  60.00   87
  2  \w    -16.00  70.00   1.00   30.00    --   26.59-105.00 155.00   86
  3  \w    -20.00  67.00   1.00   30.00    --   26.59 -99.00 -60.00   87
  4  \w    -42.00  45.00   1.00   30.00    --   26.59 -57.00-180.00   87
  5  \w    -20.00  67.00   1.00   30.00    --   26.59 -99.00  60.00   87
  6  \w    -46.00  64.00   1.00   30.00    --   26.59 -19.00-120.00  110
  7  \w    -93.00  -6.00   1.00   30.00    --  -24.72 -57.00 -90.00   87
  8  \w    -93.00  -6.00   1.00   30.00    --  -24.72 -57.00  90.00   87
  9  \w    -93.00  -6.00   1.00   30.00    --  -24.72 -57.00-180.00   87
 10  \w    -42.00  45.00   1.00   30.00    --   26.59 -57.00  60.00   87
 11  \w      8.00  95.00   1.00   30.00    --   26.59  57.00 -30.00   87
 12  \w    -95.00  -2.00   1.00   30.00    --  -24.72 -37.00 -90.00   93
 13  \w    -93.00  -6.00   1.00   30.00    --  -24.72 -57.00 150.00   87
 14  \w     39.00  85.00   1.00   30.00    --   26.59 178.00 120.00   46
;
_diffrn_measurement_device       'four-circle diffractometer'
_diffrn_measurement_device_type  'Xcalibur, Eos'
_diffrn_measurement_method       '\w scans'
_diffrn_orient_matrix_type       
'CrysAlisPro convention (1999,Acta A55,543-557)'
_diffrn_orient_matrix_UB_11      0.0339801000
_diffrn_orient_matrix_UB_12      0.0119060000
_diffrn_orient_matrix_UB_13      0.0342431000
_diffrn_orient_matrix_UB_21      -0.0405765000
_diffrn_orient_matrix_UB_22      0.0436545000
_diffrn_orient_matrix_UB_23      0.0160108000
_diffrn_orient_matrix_UB_31      -0.0123374000
_diffrn_orient_matrix_UB_32      -0.1106072000
_diffrn_orient_matrix_UB_33      0.0100204000
_diffrn_radiation_monochromator  graphite
_diffrn_radiation_probe          x-ray
_diffrn_radiation_type           MoK\a
_diffrn_radiation_wavelength     0.71073
_diffrn_source                   'fine-focus sealed X-ray tube'
_diffrn_source_type              'Enhance (Mo) X-ray Source'
_reflns_Friedel_coverage         0.000
_reflns_Friedel_fraction_full    .
_reflns_Friedel_fraction_max     .
_reflns_number_gt                3527
_reflns_number_total             4355
_reflns_odcompleteness_completeness 99.81
_reflns_odcompleteness_iscentric 1
_reflns_odcompleteness_theta     30.44
_reflns_special_details          
;
 Reflections were merged by SHELXL according to the crystal
 class for the calculation of statistics and refinement.
 
 _reflns_Friedel_fraction is defined as the number of unique
 Friedel pairs measured divided by the number that would be
 possible theoretically, ignoring centric projections and
 systematic absences.
;
_reflns_threshold_expression     'I > 2\s(I)'
_computing_cell_refinement       'CrysAlisPro 1.171.40.54a (Rigaku OD, 2019)'
_computing_data_collection       'CrysAlisPro 1.171.40.54a (Rigaku OD, 2019)'
_computing_data_reduction        'CrysAlisPro 1.171.40.54a (Rigaku OD, 2019)'
_computing_molecular_graphics    'Olex2 (Dolomanov et al., 2009)'
_computing_publication_material  'Olex2 (Dolomanov et al., 2009)'
_computing_structure_refinement  'ShelXL (Sheldrick, 2015)'
_computing_structure_solution    'ShelXS-1997 (Sheldrick, 2008)'
_refine_diff_density_max         0.633
_refine_diff_density_min         -1.129
_refine_diff_density_rms         0.153
_refine_ls_extinction_coef       .
_refine_ls_extinction_method     none
_refine_ls_goodness_of_fit_ref   1.130
_refine_ls_hydrogen_treatment    constr
_refine_ls_matrix_type           full
_refine_ls_number_parameters     163
_refine_ls_number_reflns         4355
_refine_ls_number_restraints     0
_refine_ls_R_factor_all          0.0453
_refine_ls_R_factor_gt           0.0309
_refine_ls_restrained_S_all      1.130
_refine_ls_shift/su_max          0.002
_refine_ls_shift/su_mean         0.000
_refine_ls_structure_factor_coef Fsqd
_refine_ls_weighting_details     
'w=1/[\s^2^(Fo^2^)+(0.0318P)^2^+0.2430P] where P=(Fo^2^+2Fc^2^)/3'
_refine_ls_weighting_scheme      calc
_refine_ls_wR_factor_gt          0.0661
_refine_ls_wR_factor_ref         0.0706
_refine_special_details          ?
_olex2_refinement_description    
;
1. Fixed Uiso
 At 1.2 times of:
  All C(H) groups
2.a Aromatic/amide H refined with riding coordinates:
 C009(H009), C00A(H00A), C00B(H00B), C00C(H00C), C00D(H00D), C00E(H00E),
 C00F(H00F), C00G(H00G), C00H(H00H), C00I(H00I)
;
_atom_sites_solution_hydrogens   geom
_atom_sites_solution_primary     direct
_atom_sites_solution_secondary   ?
loop_
_atom_site_label
_atom_site_type_symbol
_atom_site_fract_x
_atom_site_fract_y
_atom_site_fract_z
_atom_site_U_iso_or_equiv
_atom_site_adp_type
_atom_site_occupancy
_atom_site_site_symmetry_order
_atom_site_calc_flag
_atom_site_refinement_flags_posn
_atom_site_refinement_flags_adp
_atom_site_refinement_flags_occupancy
_atom_site_disorder_assembly
_atom_site_disorder_group
Br01 Br 0.29577(2) 0.20189(4) 0.69581(2) 0.02436(7) Uani 1 1 d . . . . .
Br02 Br 0.34961(2) 0.41433(5) 0.49687(2) 0.02833(8) Uani 1 1 d . . . . .
Br03 Br 0.19536(2) 0.69499(5) 0.58191(2) 0.03282(8) Uani 1 1 d . . . . .
C004 C 0.41044(16) 0.5595(4) 0.65509(12) 0.0172(4) Uani 1 1 d . . . . .
C005 C 0.40488(16) 0.4195(4) 0.71091(12) 0.0169(4) Uani 1 1 d . . . . .
B006 B 0.3245(2) 0.5516(5) 0.58514(14) 0.0187(5) Uani 1 1 d . . . . .
C007 C 0.46935(16) 0.4019(4) 0.78485(12) 0.0179(4) Uani 1 1 d . . . . .
C008 C 0.49837(17) 0.7145(4) 0.65392(12) 0.0172(4) Uani 1 1 d . . . . .
C009 C 0.53382(19) 0.5690(5) 0.90335(14) 0.0283(6) Uani 1 1 d . . . . .
H009 H 0.537042 0.692927 0.936291 0.034 Uiso 1 1 calc R . . . .
C00A C 0.6610(2) 1.0105(5) 0.64562(15) 0.0290(6) Uani 1 1 d . . . . .
H00A H 0.715794 1.111708 0.643464 0.035 Uiso 1 1 calc R . . . .
C00B C 0.67825(18) 0.8123(5) 0.68597(14) 0.0269(6) Uani 1 1 d . . . . .
H00B H 0.745358 0.776917 0.711197 0.032 Uiso 1 1 calc R . . . .
C00C C 0.47514(18) 0.5846(4) 0.83301(13) 0.0218(5) Uani 1 1 d . . . . .
H00C H 0.438967 0.719614 0.817693 0.026 Uiso 1 1 calc R . . . .
C00D C 0.48251(18) 0.9140(4) 0.61238(13) 0.0210(5) Uani 1 1 d . . . . .
H00D H 0.415726 0.949658 0.586610 0.025 Uiso 1 1 calc R . . . .
C00E C 0.5823(2) 0.1925(5) 0.87795(15) 0.0295(6) Uani 1 1 d . . . . .
H00E H 0.619800 0.059092 0.893208 0.035 Uiso 1 1 calc R . . . .
C00F C 0.59775(17) 0.6653(4) 0.68963(13) 0.0218(5) Uani 1 1 d . . . . .
H00F H 0.610729 0.529259 0.716891 0.026 Uiso 1 1 calc R . . . .
C00G C 0.5629(2) 1.0590(4) 0.60853(15) 0.0277(6) Uani 1 1 d . . . . .
H00G H 0.550692 1.193090 0.580179 0.033 Uiso 1 1 calc R . . . .
C00H C 0.52280(19) 0.2054(4) 0.80842(14) 0.0242(5) Uani 1 1 d . . . . .
H00H H 0.518233 0.079092 0.776338 0.029 Uiso 1 1 calc R . . . .
C00I C 0.5873(2) 0.3749(5) 0.92557(15) 0.0327(6) Uani 1 1 d . . . . .
H00I H 0.627801 0.365748 0.973614 0.039 Uiso 1 1 calc R . . . .

loop_
_atom_site_aniso_label
_atom_site_aniso_U_11
_atom_site_aniso_U_22
_atom_site_aniso_U_33
_atom_site_aniso_U_23
_atom_site_aniso_U_13
_atom_site_aniso_U_12
Br01 0.02180(12) 0.02457(13) 0.02688(13) -0.00223(10) 0.00495(9) -0.00848(10)
Br02 0.02820(13) 0.03826(16) 0.01832(12) -0.00840(11) 0.00374(9) -0.00010(11)
Br03 0.02128(13) 0.04591(18) 0.02870(14) -0.00477(12) -0.00215(10) 0.01214(11)
C004 0.0154(9) 0.0184(11) 0.0176(11) -0.0025(9) 0.0026(8) 0.0008(9)
C005 0.0148(9) 0.0167(10) 0.0189(11) -0.0027(9) 0.0024(8) -0.0029(8)
B006 0.0187(11) 0.0198(13) 0.0174(12) -0.0002(10) 0.0024(9) -0.0007(10)
C007 0.0160(10) 0.0215(11) 0.0160(10) 0.0032(9) 0.0028(8) -0.0030(9)
C008 0.0189(10) 0.0178(11) 0.0157(10) -0.0021(9) 0.0055(8) -0.0002(9)
C009 0.0280(12) 0.0363(15) 0.0195(12) -0.0059(11) 0.0015(10) -0.0046(11)
C00A 0.0279(13) 0.0288(13) 0.0328(14) -0.0057(11) 0.0125(11) -0.0134(11)
C00B 0.0164(11) 0.0374(15) 0.0265(13) -0.0025(11) 0.0033(9) -0.0049(10)
C00C 0.0195(11) 0.0245(12) 0.0214(11) -0.0005(10) 0.0038(9) -0.0018(10)
C00D 0.0238(11) 0.0184(11) 0.0211(11) 0.0015(9) 0.0049(9) 0.0002(9)
C00E 0.0247(12) 0.0325(15) 0.0293(14) 0.0100(12) -0.0004(10) 0.0018(11)
C00F 0.0179(11) 0.0262(13) 0.0212(12) 0.0021(10) 0.0035(9) 0.0009(9)
C00G 0.0348(14) 0.0202(12) 0.0308(14) 0.0015(10) 0.0128(11) -0.0019(10)
C00H 0.0246(12) 0.0225(12) 0.0256(13) 0.0013(10) 0.0048(10) 0.0003(10)
C00I 0.0273(13) 0.0486(17) 0.0196(13) 0.0060(12) -0.0030(10) -0.0037(13)

_geom_special_details            
;
 All esds (except the esd in the dihedral angle between two l.s. planes)
 are estimated using the full covariance matrix.  The cell esds are taken
 into account individually in the estimation of esds in distances, angles
 and torsion angles; correlations between esds in cell parameters are only
 used when they are defined by crystal symmetry.  An approximate (isotropic)
 treatment of cell esds is used for estimating esds involving l.s. planes.
;
loop_
_geom_bond_atom_site_label_1
_geom_bond_atom_site_label_2
_geom_bond_distance
_geom_bond_site_symmetry_2
_geom_bond_publ_flag
Br01 C005 1.923(2) . ?
Br02 B006 1.904(3) . ?
Br03 B006 1.906(3) . ?
C004 C005 1.336(3) . ?
C004 B006 1.558(3) . ?
C004 C008 1.489(3) . ?
C005 C007 1.475(3) . ?
C007 C00C 1.395(3) . ?
C007 C00H 1.393(3) . ?
C008 C00D 1.405(3) . ?
C008 C00F 1.393(3) . ?
C009 H009 0.9500 . ?
C009 C00C 1.389(3) . ?
C009 C00I 1.376(4) . ?
C00A H00A 0.9500 . ?
C00A C00B 1.389(4) . ?
C00A C00G 1.386(4) . ?
C00B H00B 0.9500 . ?
C00B C00F 1.391(3) . ?
C00C H00C 0.9500 . ?
C00D H00D 0.9500 . ?
C00D C00G 1.383(3) . ?
C00E H00E 0.9500 . ?
C00E C00H 1.380(4) . ?
C00E C00I 1.388(4) . ?
C00F H00F 0.9500 . ?
C00G H00G 0.9500 . ?
C00H H00H 0.9500 . ?
C00I H00I 0.9500 . ?

loop_
_geom_angle_atom_site_label_1
_geom_angle_atom_site_label_2
_geom_angle_atom_site_label_3
_geom_angle
_geom_angle_site_symmetry_1
_geom_angle_site_symmetry_3
_geom_angle_publ_flag
C005 C004 B006 118.9(2) . . ?
C005 C004 C008 123.4(2) . . ?
C008 C004 B006 117.59(19) . . ?
C004 C005 Br01 116.95(17) . . ?
C004 C005 C007 130.7(2) . . ?
C007 C005 Br01 112.35(16) . . ?
Br02 B006 Br03 117.52(14) . . ?
C004 B006 Br02 120.31(17) . . ?
C004 B006 Br03 122.02(17) . . ?
C00C C007 C005 119.2(2) . . ?
C00H C007 C005 121.6(2) . . ?
C00H C007 C00C 119.2(2) . . ?
C00D C008 C004 119.3(2) . . ?
C00F C008 C004 122.7(2) . . ?
C00F C008 C00D 117.9(2) . . ?
C00C C009 H009 119.8 . . ?
C00I C009 H009 119.8 . . ?
C00I C009 C00C 120.3(3) . . ?
C00B C00A H00A 120.4 . . ?
C00G C00A H00A 120.4 . . ?
C00G C00A C00B 119.2(2) . . ?
C00A C00B H00B 119.8 . . ?
C00A C00B C00F 120.3(2) . . ?
C00F C00B H00B 119.8 . . ?
C007 C00C H00C 120.0 . . ?
C009 C00C C007 119.9(2) . . ?
C009 C00C H00C 120.0 . . ?
C008 C00D H00D 119.6 . . ?
C00G C00D C008 120.9(2) . . ?
C00G C00D H00D 119.6 . . ?
C00H C00E H00E 120.1 . . ?
C00H C00E C00I 119.9(3) . . ?
C00I C00E H00E 120.1 . . ?
C008 C00F H00F 119.5 . . ?
C00B C00F C008 121.0(2) . . ?
C00B C00F H00F 119.5 . . ?
C00A C00G H00G 119.7 . . ?
C00D C00G C00A 120.6(2) . . ?
C00D C00G H00G 119.7 . . ?
C007 C00H H00H 119.7 . . ?
C00E C00H C007 120.6(2) . . ?
C00E C00H H00H 119.7 . . ?
C009 C00I C00E 120.2(2) . . ?
C009 C00I H00I 119.9 . . ?
C00E C00I H00I 119.9 . . ?

_shelx_res_file                  
;
TITL mi19002_reint_refinalized_a.res in P2(1)/n
    mi19002_reint_refinalized.res
    created by SHELXL-2018/3 at 17:03:21 on 21-Oct-2019
REM Old TITL
REM SHELXT solution in P2(1)/n
REM R1 0.122, Rweak 0.055, Alpha 0.024, Orientation as input
REM Formula found by SHELXT: C15 Br3
CELL 0.71073 13.2781 5.936 18.4485 90 100.58 90
ZERR 4 0.0003 0.0001 0.0004 0 0.002 0
LATT 1
SYMM 0.5-X,0.5+Y,0.5-Z
SFAC C H B Br
UNIT 56 40 4 12

L.S. 40
PLAN  10
TEMP -103.15
BOND $H
list 4
fmap 2
acta
OMIT -1 1 5
OMIT -4 0 4
OMIT -3 0 5
OMIT -2 1 4
OMIT 3 0 5
OMIT -1 0 9
OMIT 4 1 0
OMIT 1 1 5
OMIT 2 1 0
OMIT -4 0 2
REM <olex2.extras>
REM <HklSrc "%.\\MI19002_reint_refinalized.hkl">
REM </olex2.extras>

WGHT    0.031800    0.243000
FVAR       0.44612
BR01  4    0.295771    0.201892    0.695808    11.00000    0.02180    0.02457 =
         0.02688   -0.00223    0.00495   -0.00848
BR02  4    0.349608    0.414330    0.496867    11.00000    0.02820    0.03826 =
         0.01832   -0.00840    0.00374   -0.00010
BR03  4    0.195357    0.694994    0.581905    11.00000    0.02128    0.04591 =
         0.02870   -0.00477   -0.00215    0.01214
C004  1    0.410443    0.559534    0.655091    11.00000    0.01539    0.01837 =
         0.01757   -0.00248    0.00260    0.00078
C005  1    0.404884    0.419471    0.710908    11.00000    0.01483    0.01670 =
         0.01892   -0.00270    0.00241   -0.00289
B006  3    0.324528    0.551614    0.585142    11.00000    0.01869    0.01981 =
         0.01742   -0.00022    0.00245   -0.00070
C007  1    0.469355    0.401872    0.784855    11.00000    0.01597    0.02155 =
         0.01604    0.00316    0.00284   -0.00300
C008  1    0.498367    0.714467    0.653918    11.00000    0.01892    0.01779 =
         0.01566   -0.00207    0.00554   -0.00019
C009  1    0.533824    0.569022    0.903353    11.00000    0.02803    0.03630 =
         0.01954   -0.00588    0.00153   -0.00456
AFIX  43
H009  2    0.537042    0.692927    0.936291    11.00000   -1.20000
AFIX   0
C00A  1    0.660994    1.010513    0.645619    11.00000    0.02790    0.02880 =
         0.03282   -0.00574    0.01245   -0.01344
AFIX  43
H00A  2    0.715794    1.111708    0.643464    11.00000   -1.20000
AFIX   0
C00B  1    0.678246    0.812291    0.685968    11.00000    0.01644    0.03743 =
         0.02653   -0.00252    0.00327   -0.00493
AFIX  43
H00B  2    0.745358    0.776917    0.711197    11.00000   -1.20000
AFIX   0
C00C  1    0.475136    0.584650    0.833011    11.00000    0.01953    0.02447 =
         0.02143   -0.00046    0.00384   -0.00180
AFIX  43
H00C  2    0.438967    0.719614    0.817693    11.00000   -1.20000
AFIX   0
C00D  1    0.482511    0.913952    0.612379    11.00000    0.02378    0.01844 =
         0.02107    0.00151    0.00494    0.00024
AFIX  43
H00D  2    0.415726    0.949658    0.586610    11.00000   -1.20000
AFIX   0
C00E  1    0.582323    0.192494    0.877949    11.00000    0.02469    0.03251 =
         0.02931    0.01003   -0.00044    0.00179
AFIX  43
H00E  2    0.619800    0.059092    0.893208    11.00000   -1.20000
AFIX   0
C00F  1    0.597747    0.665257    0.689632    11.00000    0.01792    0.02615 =
         0.02123    0.00213    0.00351    0.00089
AFIX  43
H00F  2    0.610729    0.529259    0.716891    11.00000   -1.20000
AFIX   0
C00G  1    0.562863    1.058959    0.608526    11.00000    0.03475    0.02017 =
         0.03076    0.00150    0.01276   -0.00194
AFIX  43
H00G  2    0.550692    1.193090    0.580179    11.00000   -1.20000
AFIX   0
C00H  1    0.522802    0.205354    0.808418    11.00000    0.02463    0.02247 =
         0.02565    0.00131    0.00477    0.00034
AFIX  43
H00H  2    0.518233    0.079092    0.776338    11.00000   -1.20000
AFIX   0
C00I  1    0.587328    0.374941    0.925568    11.00000    0.02726    0.04857 =
         0.01956    0.00597   -0.00301   -0.00366
AFIX  43
H00I  2    0.627801    0.365748    0.973614    11.00000   -1.20000
AFIX   0
HKLF 4


REM  mi19002_reint_refinalized_a.res in P2(1)/n
REM wR2 = 0.0706, GooF = S = 1.130, Restrained GooF = 1.130 for all data
REM R1 = 0.0309 for 3527 Fo > 4sig(Fo) and 0.0453 for all 4355 data
REM 163 parameters refined using 0 restraints

END

WGHT      0.0318      0.2430

REM Highest difference peak  0.633,  deepest hole -1.129,  1-sigma level  0.153
Q1    1   0.1818  0.5671  0.5849  11.00000  0.05    0.63
Q2    1   0.2174  0.3790  0.6573  11.00000  0.05    0.52
Q3    1   0.4343  1.0689  0.5815  11.00000  0.05    0.51
Q4    1   0.5220  1.3999  0.5692  11.00000  0.05    0.50
Q5    1   0.6805  0.7675  0.6689  11.00000  0.05    0.49
Q6    1   0.7409  0.7231  0.7111  11.00000  0.05    0.49
Q7    1   0.2808  0.4444  0.6567  11.00000  0.05    0.49
Q8    1   0.2988  0.2368  0.5388  11.00000  0.05    0.49
Q9    1   0.1988  0.4803  0.6400  11.00000  0.05    0.48
Q10   1   0.4266  0.1014  0.8251  11.00000  0.05    0.48
;
_shelx_res_checksum              34008
_olex2_submission_original_sample_id KY124
_olex2_submission_special_instructions 'No special instructions were received'
_oxdiff_exptl_absorpt_empirical_details 
;
Empirical correction (ABSPACK) includes:
- Absorption correction using spherical harmonics
- Frame scaling
;
_oxdiff_exptl_absorpt_empirical_full_max 1.523
_oxdiff_exptl_absorpt_empirical_full_min 0.703
####################################################################### 
# 
# This file contains crystal structure data downloaded from the 
# Cambridge Structural Database (CSD) hosted by the Cambridge 
# Crystallographic Data Centre (CCDC).
# 
# Full information about CCDC data access policies and citation 
# guidelines are available at http://www.ccdc.cam.ac.uk/access/V1 
# 
# Audit and citation data items may have been added by the CCDC. 
# Please retain this information to preserve the provenance of 
# this file and to allow appropriate attribution of the data. 
# 
#######################################################################

data_mi19003_refinalized
_database_code_depnum_ccdc_archive 'CCDC 1961374'
loop_
_audit_author_name
_audit_author_address
'Marina Uzelac'
;University of Edinburgh
United Kingdom
;
_audit_update_record             
;
2019-10-25 deposited with the CCDC.	2020-02-26 downloaded from the CCDC.
;
# start Validation Reply Form
_vrf_THETM01_mi19003_refinalized 
;
PROBLEM: The value of sine(theta_max)/wavelength is less than 0.550
RESPONSE: Crystals of the sample are very weakly diffracting, therefore the data were truncated accordingly. Despite best efforts, better data could not be obtained.
;
_vrf_PLAT602_mi19003_refinalized 
;
PROBLEM: VERY LARGE Solvent Accessible VOID(S) in Structure        ! Info
RESPONSE: Crystals of the sample are very weakly diffracting, therefore the data were truncated accordingly. Despite best efforts, better data could not be obtained.
;
_vrf_PLAT341_mi19003_refinalized 
;
PROBLEM: Low Bond Precision on  C-C Bonds ...............    0.01835 Ang.
RESPONSE: Crystals of the sample are very weakly diffracting, therefore the data were truncated accordingly. Despite best efforts, better data could not be obtained.
;
_vrf_PLAT420_mi19003_refinalized 
;
PROBLEM: D-H Without Acceptor       O2       --H2       .     Please Check
RESPONSE: Crystals of the sample are very weakly diffracting, therefore the data were truncated accordingly. Despite best efforts, better data could not be obtained.
;
# Added during the CSD deposition process: Friday 25 October 2019 09:46 AM
# end Validation Reply Form

_audit_creation_date             2019-10-25
_audit_creation_method           
;
Olex2 1.2
(compiled 2018.05.29 svn.r3508 for OlexSys, GUI svn.r5506)
;
_shelx_SHELXL_version_number     2018/3
_chemical_name_common            ?
_chemical_name_systematic        ?
_chemical_formula_moiety         'C44 H42 B2 Br2 O2'
_chemical_formula_sum            'C44 H42 B2 Br2 O2'
_chemical_formula_weight         784.21
_chemical_melting_point          ?
_chemical_oxdiff_formula         'C44 H42 B2 Br2 O2'
_chemical_oxdiff_usercomment     '@ 120 K KY123'
loop_
_atom_type_symbol
_atom_type_description
_atom_type_scat_dispersion_real
_atom_type_scat_dispersion_imag
_atom_type_scat_source
C C 0.0181 0.0091 'International Tables Vol C Tables 4.2.6.8 and 6.1.1.4'
H H 0.0000 0.0000 'International Tables Vol C Tables 4.2.6.8 and 6.1.1.4'
B B 0.0090 0.0039 'International Tables Vol C Tables 4.2.6.8 and 6.1.1.4'
Br Br -0.6763 1.2805 'International Tables Vol C Tables 4.2.6.8 and 6.1.1.4'
O O 0.0492 0.0322 'International Tables Vol C Tables 4.2.6.8 and 6.1.1.4'

_shelx_space_group_comment       
;
The symmetry employed for this shelxl refinement is uniquely defined
by the following loop, which should always be used as a source of
symmetry information in preference to the above space-group names.
They are only intended as comments.
;
_space_group_crystal_system      orthorhombic
_space_group_IT_number           56
_space_group_name_H-M_alt        'P c c n'
_space_group_name_Hall           '-P 2ab 2ac'
loop_
_space_group_symop_operation_xyz
'x, y, z'
'-x+1/2, -y+1/2, z'
'-x, y+1/2, -z+1/2'
'x+1/2, -y, -z+1/2'
'-x, -y, -z'
'x-1/2, y-1/2, -z'
'x, -y-1/2, z-1/2'
'-x-1/2, y, z-1/2'

_cell_length_a                   42.071(3)
_cell_length_b                   29.3977(10)
_cell_length_c                   6.6541(2)
_cell_angle_alpha                90
_cell_angle_beta                 90
_cell_angle_gamma                90
_cell_volume                     8229.7(6)
_cell_formula_units_Z            8
_cell_measurement_reflns_used    6228
_cell_measurement_temperature    120.01(10)
_cell_measurement_theta_max      67.2960
_cell_measurement_theta_min      4.6040
_shelx_estimated_absorpt_T_max   ?
_shelx_estimated_absorpt_T_min   ?
_exptl_absorpt_coefficient_mu    2.748
_exptl_absorpt_correction_T_max  1.00000
_exptl_absorpt_correction_T_min  0.57501
_exptl_absorpt_correction_type   multi-scan
_exptl_absorpt_process_details   
;
CrysAlisPro 1.171.40.54a (Rigaku Oxford Diffraction, 2019)
Empirical absorption correction using spherical harmonics,
 implemented in SCALE3 ABSPACK scaling algorithm.
;
_exptl_absorpt_special_details   ?
_exptl_crystal_colour            red
_exptl_crystal_colour_primary    red
_exptl_crystal_density_diffrn    1.266
_exptl_crystal_density_meas      ?
_exptl_crystal_density_method    ?
_exptl_crystal_description       needle
_exptl_crystal_F_000             3216
loop_
_exptl_crystal_face_index_h
_exptl_crystal_face_index_k
_exptl_crystal_face_index_l
_exptl_crystal_face_perp_dist
0 -1 0 0.0167
0 1 0 0.0100
0 -1 -2 0.0290
0 1 2 0.0233
2 0 -1 0.1405
-2 0 1 0.1439

_exptl_crystal_size_max          0.293
_exptl_crystal_size_mid          0.065
_exptl_crystal_size_min          0.027
loop_
_exptl_oxdiff_crystal_face_indexfrac_h
_exptl_oxdiff_crystal_face_indexfrac_k
_exptl_oxdiff_crystal_face_indexfrac_l
_exptl_oxdiff_crystal_face_x
_exptl_oxdiff_crystal_face_y
_exptl_oxdiff_crystal_face_z
-0.0000 -0.9990 0.0015 0.0342 -0.0109 0.0071
0.0000 0.9990 -0.0015 -0.0342 0.0109 -0.0071
0.0000 -1.0009 -1.9979 0.0412 0.0607 0.0833
-0.0000 1.0009 1.9979 -0.0412 -0.0607 -0.0833
2.0009 -0.0085 -0.9928 -0.1575 -0.2735 0.3430
-2.0009 0.0085 0.9928 0.1575 0.2735 -0.3430

_exptl_transmission_factor_max   ?
_exptl_transmission_factor_min   ?
_diffrn_reflns_av_R_equivalents  0.1415
_diffrn_reflns_av_unetI/netI     0.0711
_diffrn_reflns_Laue_measured_fraction_full 0.999
_diffrn_reflns_Laue_measured_fraction_max 0.999
_diffrn_reflns_limit_h_max       42
_diffrn_reflns_limit_h_min       -41
_diffrn_reflns_limit_k_max       26
_diffrn_reflns_limit_k_min       -29
_diffrn_reflns_limit_l_max       6
_diffrn_reflns_limit_l_min       -6
_diffrn_reflns_number            41818
_diffrn_reflns_point_group_measured_fraction_full 0.999
_diffrn_reflns_point_group_measured_fraction_max 0.999
_diffrn_reflns_theta_full        50.433
_diffrn_reflns_theta_max         50.433
_diffrn_reflns_theta_min         3.492
_diffrn_ambient_environment      N~2~
_diffrn_ambient_temperature      120.01(10)
_diffrn_detector                 'CCD plate'
_diffrn_detector_area_resol_mean 5.1574
_diffrn_detector_type            Atlas
_diffrn_measured_fraction_theta_full 0.999
_diffrn_measured_fraction_theta_max 0.999
_diffrn_measurement_details      
;
List of Runs (angles in degrees, time in seconds):

  # Type    Start    End  Width  t~exp~   \w     \q     \k     \f   Frames
#--------------------------------------------------------------------------
  1  \w   -112.00 -15.00   1.00   15.00    --  -41.67 -57.00-166.00   97
  2  \w    -68.00  28.00   1.00   15.00    --  -41.67  57.00 -24.00   96
  3  \w    -28.00  68.00   1.00   15.00    --   41.67 -57.00-166.00   96
  4  \w     15.00 112.00   1.00   15.00    --   41.67  57.00 -24.00   97
  5  \w     82.00 178.00   1.00   25.00    --  108.85  57.00 -24.00   96
  6  \w     39.00 135.00   1.00   25.00    --  108.85 -57.00-166.00   96
  7  \w     61.00 128.00   1.00   15.00    --   41.67 178.00 -90.00   67
  8  \w     61.00 128.00   1.00   15.00    --   41.67 178.00  30.00   67
  9  \w     61.00 128.00   1.00   15.00    --   41.67 178.00-180.00   67
 10  \w     85.00 178.00   1.00   25.00    --  108.85  30.00 -60.00   93
 11  \w     35.00 140.00   1.00   25.00    --  108.85 -77.00  90.00  105
 12  \w     85.00 178.00   1.00   25.00    --  108.85  45.00-120.00   93
 13  \w     37.00 113.00   1.00   25.00    --  108.85-125.00-150.00   76
 14  \w     37.00 113.00   1.00   25.00    --  108.85-125.00  90.00   76
 15  \w   -112.00 -15.00   1.00   15.00    --  -41.67 -57.00  90.00   97
;
_diffrn_measurement_device       'four-circle diffractometer'
_diffrn_measurement_device_type  'SuperNova, Dual, Cu at home/near, Atlas'
_diffrn_measurement_method       '\w scans'
_diffrn_orient_matrix_type       
'CrysAlisPro convention (1999,Acta A55,543-557)'
_diffrn_orient_matrix_UB_11      -0.0805889000
_diffrn_orient_matrix_UB_12      -0.0342232000
_diffrn_orient_matrix_UB_13      -0.0034994000
_diffrn_orient_matrix_UB_21      -0.1544264000
_diffrn_orient_matrix_UB_22      0.0108663000
_diffrn_orient_matrix_UB_23      -0.0358114000
_diffrn_orient_matrix_UB_31      0.1525007000
_diffrn_orient_matrix_UB_32      -0.0071186000
_diffrn_orient_matrix_UB_33      -0.0381105000
_diffrn_radiation_monochromator  mirror
_diffrn_radiation_probe          x-ray
_diffrn_radiation_type           CuK\a
_diffrn_radiation_wavelength     1.54184
_diffrn_source                   'micro-focus sealed X-ray tube'
_diffrn_source_type              'SuperNova (Cu) X-ray Source'
_reflns_Friedel_coverage         0.000
_reflns_Friedel_fraction_full    .
_reflns_Friedel_fraction_max     .
_reflns_number_gt                3155
_reflns_number_total             4320
_reflns_odcompleteness_completeness 99.91
_reflns_odcompleteness_iscentric 1
_reflns_odcompleteness_theta     68.13
_reflns_special_details          
;
 Reflections were merged by SHELXL according to the crystal
 class for the calculation of statistics and refinement.
 
 _reflns_Friedel_fraction is defined as the number of unique
 Friedel pairs measured divided by the number that would be
 possible theoretically, ignoring centric projections and
 systematic absences.
;
_reflns_threshold_expression     'I > 2\s(I)'
_computing_cell_refinement       'CrysAlisPro 1.171.40.54a (Rigaku OD, 2019)'
_computing_data_collection       'CrysAlisPro 1.171.40.54a (Rigaku OD, 2019)'
_computing_data_reduction        'CrysAlisPro 1.171.40.54a (Rigaku OD, 2019)'
_computing_molecular_graphics    'Olex2 (Dolomanov et al., 2009)'
_computing_publication_material  'Olex2 (Dolomanov et al., 2009)'
_computing_structure_refinement  'ShelXL (Sheldrick, 2015)'
_computing_structure_solution    'ShelXT (Sheldrick, 2015)'
_refine_diff_density_max         1.324
_refine_diff_density_min         -0.781
_refine_diff_density_rms         0.133
_refine_ls_extinction_coef       .
_refine_ls_extinction_method     none
_refine_ls_goodness_of_fit_ref   1.129
_refine_ls_hydrogen_treatment    constr
_refine_ls_matrix_type           full
_refine_ls_number_parameters     462
_refine_ls_number_reflns         4320
_refine_ls_number_restraints     0
_refine_ls_R_factor_all          0.1173
_refine_ls_R_factor_gt           0.0907
_refine_ls_restrained_S_all      1.129
_refine_ls_shift/su_max          0.000
_refine_ls_shift/su_mean         0.000
_refine_ls_structure_factor_coef Fsqd
_refine_ls_weighting_details     
'w=1/[\s^2^(Fo^2^)+(0.0894P)^2^+159.7395P] where P=(Fo^2^+2Fc^2^)/3'
_refine_ls_weighting_scheme      calc
_refine_ls_wR_factor_gt          0.2404
_refine_ls_wR_factor_ref         0.2580
_refine_special_details          ?
_olex2_refinement_description    
;
1. Fixed Uiso
 At 1.2 times of:
  All C(H) groups
 At 1.5 times of:
  All C(H,H,H) groups, All O(H) groups
2.a Aromatic/amide H refined with riding coordinates:
 C21(H21), C37(H37), C27(H27), C6(H6), C17(H17), C2(H2A), C36(H36), C30(H30),
 C11(H11), C40(H40), C29(H29), C39(H39), C26(H26)
2.b Idealised Me refined as rotating group:
 C10(H10A,H10B,H10C), C44(H44A,H44B,H44C), C8(H8A,H8B,H8C), C9(H9A,H9B,H9C),
 C42(H42A,H42B,H42C), C34(H34A,H34B,H34C), C32(H32A,H32B,H32C), C33(H33A,H33B,
 H33C), C43(H43A,H43B,H43C)
2.c Idealised tetrahedral OH refined as rotating group:
 O2(H2), O1(H1)
;
_atom_sites_solution_hydrogens   geom
_atom_sites_solution_primary     dual
_atom_sites_solution_secondary   ?
loop_
_atom_site_label
_atom_site_type_symbol
_atom_site_fract_x
_atom_site_fract_y
_atom_site_fract_z
_atom_site_U_iso_or_equiv
_atom_site_adp_type
_atom_site_occupancy
_atom_site_site_symmetry_order
_atom_site_calc_flag
_atom_site_refinement_flags_posn
_atom_site_refinement_flags_adp
_atom_site_refinement_flags_occupancy
_atom_site_disorder_assembly
_atom_site_disorder_group
Br1 Br 0.41170(3) 0.54604(4) 0.6627(2) 0.0349(5) Uani 1 1 d . . . . .
Br2 Br 0.45187(4) 0.28253(5) -0.4045(2) 0.0420(5) Uani 1 1 d . . . . .
O2 O 0.5201(2) 0.2793(3) -0.2001(15) 0.048(3) Uani 1 1 d . . . . .
H2 H 0.523335 0.257543 -0.125658 0.072 Uiso 1 1 calc GR . . . .
O1 O 0.4742(3) 0.5090(4) 0.8682(17) 0.065(3) Uani 1 1 d . . . . .
H1 H 0.465068 0.533652 0.863664 0.097 Uiso 1 1 calc GR . . . .
C25 C 0.4103(3) 0.3465(4) -0.1205(18) 0.028(3) Uani 1 1 d . . . . .
C18 C 0.4655(3) 0.3172(4) -0.1811(18) 0.035(4) Uani 1 1 d . . . . .
C15 C 0.4870(3) 0.3625(4) 0.1863(17) 0.025(3) Uani 1 1 d . . . . .
C35 C 0.3943(3) 0.4762(4) 0.329(2) 0.029(3) Uani 1 1 d . . . . .
C5 C 0.5461(3) 0.3412(4) 0.3777(19) 0.030(3) Uani 1 1 d . . . . .
C14 C 0.4961(3) 0.3859(4) 0.3617(19) 0.029(3) Uani 1 1 d . . . . .
C21 C 0.4374(3) 0.4046(4) 0.1896(19) 0.029(3) Uani 1 1 d . . . . .
H21 H 0.417401 0.410036 0.135223 0.035 Uiso 1 1 calc R . . . .
C12 C 0.4863(3) 0.4437(4) 0.6282(18) 0.031(3) Uani 1 1 d . . . . .
C23 C 0.4261(3) 0.4677(4) 0.4270(19) 0.030(3) Uani 1 1 d . . . . .
C4 C 0.5252(3) 0.3747(4) 0.4597(19) 0.028(3) Uani 1 1 d . . . . .
C24 C 0.4352(3) 0.4942(4) 0.581(2) 0.031(3) Uani 1 1 d . . . . .
C3 C 0.5339(3) 0.3962(4) 0.643(2) 0.029(3) Uani 1 1 d . . . . .
C19 C 0.4448(3) 0.3445(4) -0.0752(19) 0.031(3) Uani 1 1 d . . . . .
C20 C 0.4565(3) 0.3709(4) 0.1040(19) 0.031(3) Uani 1 1 d . . . . .
C37 C 0.3375(3) 0.4800(4) 0.358(2) 0.034(3) Uani 1 1 d . . . . .
H37 H 0.319234 0.475706 0.434407 0.041 Uiso 1 1 calc R . . . .
C13 C 0.4762(3) 0.4207(4) 0.4472(17) 0.026(3) Uani 1 1 d . . . . .
C27 C 0.3560(4) 0.3280(5) -0.033(2) 0.041(4) Uani 1 1 d . . . . .
H27 H 0.341822 0.317045 0.062416 0.049 Uiso 1 1 calc R . . . .
C6 C 0.5745(3) 0.3319(4) 0.476(2) 0.032(3) Uani 1 1 d . . . . .
H6 H 0.588046 0.310578 0.419482 0.039 Uiso 1 1 calc R . . . .
C17 C 0.5372(3) 0.3212(4) 0.190(2) 0.036(4) Uani 1 1 d . . . . .
H17 H 0.551328 0.301033 0.129332 0.044 Uiso 1 1 calc R . . . .
C2 C 0.5628(3) 0.3844(4) 0.737(2) 0.037(4) Uani 1 1 d . . . . .
H2A H 0.568086 0.398211 0.857598 0.045 Uiso 1 1 calc R . . . .
C22 C 0.4472(3) 0.4301(4) 0.352(2) 0.030(3) Uani 1 1 d . . . . .
C36 C 0.3669(3) 0.4697(4) 0.440(2) 0.036(4) Uani 1 1 d . . . . .
H36 H 0.368194 0.458409 0.570129 0.043 Uiso 1 1 calc R . . . .
C16 C 0.5092(3) 0.3303(4) 0.094(2) 0.029(3) Uani 1 1 d . . . . .
C30 C 0.3997(4) 0.3603(4) -0.3106(19) 0.035(4) Uani 1 1 d . . . . .
H30 H 0.413938 0.370392 -0.407617 0.042 Uiso 1 1 calc R . . . .
C11 C 0.5140(3) 0.4314(4) 0.718(2) 0.035(3) Uani 1 1 d . . . . .
H11 H 0.520318 0.446812 0.833073 0.042 Uiso 1 1 calc R . . . .
C28 C 0.3449(3) 0.3422(4) -0.220(2) 0.038(4) Uani 1 1 d . . . . .
C40 C 0.3917(4) 0.4915(4) 0.1326(18) 0.033(4) Uani 1 1 d . . . . .
H40 H 0.409890 0.494801 0.054121 0.040 Uiso 1 1 calc R . . . .
C29 C 0.3672(3) 0.3586(4) -0.351(2) 0.035(4) Uani 1 1 d . . . . .
H29 H 0.360157 0.369339 -0.474791 0.042 Uiso 1 1 calc R . . . .
C1 C 0.5838(3) 0.3524(4) 0.654(2) 0.035(3) Uani 1 1 d . . . . .
C38 C 0.3347(3) 0.4967(4) 0.162(2) 0.034(3) Uani 1 1 d . . . . .
C39 C 0.3623(3) 0.5018(4) 0.053(2) 0.036(4) Uani 1 1 d . . . . .
H39 H 0.361042 0.512463 -0.077818 0.043 Uiso 1 1 calc R . . . .
C26 C 0.3885(4) 0.3300(4) 0.011(2) 0.041(4) Uani 1 1 d . . . . .
H26 H 0.395375 0.319682 0.136125 0.049 Uiso 1 1 calc R . . . .
C7 C 0.6151(3) 0.3402(5) 0.755(2) 0.038(4) Uani 1 1 d . . . . .
C41 C 0.3020(3) 0.5110(5) 0.083(2) 0.041(4) Uani 1 1 d . . . . .
C31 C 0.3100(4) 0.3379(5) -0.277(2) 0.047(4) Uani 1 1 d . . . . .
C10 C 0.6156(4) 0.2895(5) 0.794(2) 0.051(4) Uani 1 1 d . . . . .
H10A H 0.597975 0.281387 0.878317 0.076 Uiso 1 1 calc GR . . . .
H10B H 0.635122 0.281451 0.859754 0.076 Uiso 1 1 calc GR . . . .
H10C H 0.614051 0.273393 0.668730 0.076 Uiso 1 1 calc GR . . . .
C44 C 0.2897(3) 0.5505(5) 0.209(3) 0.055(5) Uani 1 1 d . . . . .
H44A H 0.290337 0.542316 0.348273 0.083 Uiso 1 1 calc GR . . . .
H44B H 0.268191 0.557267 0.170683 0.083 Uiso 1 1 calc GR . . . .
H44C H 0.302790 0.576742 0.186491 0.083 Uiso 1 1 calc GR . . . .
C8 C 0.6209(4) 0.3656(5) 0.948(2) 0.052(4) Uani 1 1 d . . . . .
H8A H 0.621723 0.397628 0.921393 0.078 Uiso 1 1 calc GR . . . .
H8B H 0.640809 0.355909 1.004894 0.078 Uiso 1 1 calc GR . . . .
H8C H 0.604060 0.359259 1.040978 0.078 Uiso 1 1 calc GR . . . .
B1 B 0.4660(4) 0.4839(5) 0.705(2) 0.033(4) Uani 1 1 d . . . . .
C9 C 0.6423(4) 0.3525(6) 0.608(2) 0.058(5) Uani 1 1 d . . . . .
H9A H 0.640137 0.334916 0.487205 0.088 Uiso 1 1 calc GR . . . .
H9B H 0.662353 0.345836 0.670092 0.088 Uiso 1 1 calc GR . . . .
H9C H 0.641234 0.384276 0.576095 0.088 Uiso 1 1 calc GR . . . .
C42 C 0.2781(4) 0.4706(5) 0.103(2) 0.054(4) Uani 1 1 d . . . . .
H42A H 0.283263 0.447490 0.006528 0.081 Uiso 1 1 calc GR . . . .
H42B H 0.256866 0.481356 0.079099 0.081 Uiso 1 1 calc GR . . . .
H42C H 0.279414 0.458126 0.236103 0.081 Uiso 1 1 calc GR . . . .
C34 C 0.2985(4) 0.3808(5) -0.393(3) 0.061(5) Uani 1 1 d . . . . .
H34A H 0.303107 0.407506 -0.315304 0.092 Uiso 1 1 calc GR . . . .
H34B H 0.276065 0.378788 -0.416183 0.092 Uiso 1 1 calc GR . . . .
H34C H 0.309423 0.382618 -0.519804 0.092 Uiso 1 1 calc GR . . . .
C32 C 0.3069(4) 0.2969(5) -0.415(3) 0.071(6) Uani 1 1 d . . . . .
H32A H 0.320629 0.300678 -0.529123 0.107 Uiso 1 1 calc GR . . . .
H32B H 0.285263 0.294318 -0.460442 0.107 Uiso 1 1 calc GR . . . .
H32C H 0.312726 0.269884 -0.343382 0.107 Uiso 1 1 calc GR . . . .
B2 B 0.4999(4) 0.3086(5) -0.110(2) 0.036(4) Uani 1 1 d . . . . .
C33 C 0.2880(4) 0.3312(6) -0.100(3) 0.064(5) Uani 1 1 d . . . . .
H33A H 0.293697 0.303744 -0.030430 0.097 Uiso 1 1 calc GR . . . .
H33B H 0.266484 0.329110 -0.145948 0.097 Uiso 1 1 calc GR . . . .
H33C H 0.290031 0.356602 -0.009610 0.097 Uiso 1 1 calc GR . . . .
C43 C 0.3035(4) 0.5251(6) -0.138(2) 0.063(5) Uani 1 1 d . . . . .
H43A H 0.316209 0.551965 -0.151300 0.095 Uiso 1 1 calc GR . . . .
H43B H 0.282361 0.531112 -0.186242 0.095 Uiso 1 1 calc GR . . . .
H43C H 0.312717 0.500910 -0.215650 0.095 Uiso 1 1 calc GR . . . .

loop_
_atom_site_aniso_label
_atom_site_aniso_U_11
_atom_site_aniso_U_22
_atom_site_aniso_U_33
_atom_site_aniso_U_23
_atom_site_aniso_U_13
_atom_site_aniso_U_12
Br1 0.0548(10) 0.0222(8) 0.0276(8) -0.0020(6) 0.0034(7) 0.0049(7)
Br2 0.0613(11) 0.0336(9) 0.0311(9) -0.0110(7) -0.0018(7) 0.0002(7)
O2 0.068(7) 0.029(6) 0.046(6) -0.016(5) -0.006(6) 0.006(5)
O1 0.077(8) 0.051(7) 0.067(8) -0.032(7) -0.028(6) 0.029(6)
C25 0.046(9) 0.012(6) 0.026(8) -0.012(6) 0.002(7) -0.004(6)
C18 0.069(10) 0.021(8) 0.014(7) 0.002(6) -0.004(7) -0.002(7)
C15 0.056(10) 0.005(6) 0.014(7) -0.004(6) 0.004(7) -0.002(6)
C35 0.039(9) 0.019(7) 0.030(8) -0.013(6) 0.003(7) 0.000(6)
C5 0.041(9) 0.018(7) 0.031(8) -0.001(7) 0.003(7) 0.003(6)
C14 0.043(9) 0.019(7) 0.026(8) -0.009(7) 0.006(7) -0.005(7)
C21 0.043(8) 0.016(7) 0.029(8) 0.010(7) -0.002(7) -0.004(6)
C12 0.059(10) 0.023(8) 0.011(7) -0.004(6) 0.004(7) -0.004(7)
C23 0.048(9) 0.016(7) 0.026(8) -0.001(7) 0.016(7) 0.000(6)
C4 0.047(9) 0.006(7) 0.033(8) 0.003(6) -0.002(7) -0.006(6)
C24 0.049(9) 0.012(7) 0.033(8) 0.002(7) 0.007(7) 0.012(6)
C3 0.034(8) 0.019(7) 0.034(9) -0.004(7) 0.005(7) -0.002(6)
C19 0.051(10) 0.015(7) 0.026(7) -0.010(6) 0.006(7) 0.000(6)
C20 0.050(9) 0.018(7) 0.024(7) -0.009(6) 0.001(7) 0.000(7)
C37 0.047(9) 0.022(7) 0.034(9) -0.005(7) -0.001(7) 0.006(7)
C13 0.051(9) 0.016(7) 0.010(7) 0.007(6) 0.000(6) 0.004(6)
C27 0.048(10) 0.036(9) 0.039(10) 0.002(7) 0.008(8) -0.008(7)
C6 0.044(9) 0.015(7) 0.038(9) 0.002(7) 0.005(7) 0.000(6)
C17 0.045(9) 0.020(8) 0.043(9) -0.015(7) 0.001(8) 0.004(7)
C2 0.053(10) 0.031(9) 0.029(8) -0.011(7) 0.000(7) -0.003(7)
C22 0.038(8) 0.018(7) 0.034(8) -0.006(7) 0.003(7) -0.004(6)
C36 0.058(10) 0.032(8) 0.018(8) 0.006(6) 0.005(7) 0.001(7)
C16 0.046(9) 0.010(7) 0.031(8) -0.001(6) 0.000(7) -0.006(6)
C30 0.069(11) 0.014(7) 0.022(8) -0.006(6) -0.004(7) 0.004(7)
C11 0.043(9) 0.027(8) 0.036(8) 0.001(7) -0.008(7) -0.008(7)
C28 0.047(9) 0.022(8) 0.045(10) 0.002(7) 0.004(8) 0.000(7)
C40 0.064(11) 0.028(8) 0.008(8) -0.009(6) 0.002(7) -0.008(7)
C29 0.059(11) 0.025(8) 0.021(8) 0.002(6) -0.011(8) 0.006(7)
C1 0.045(9) 0.021(7) 0.038(9) -0.003(7) 0.004(7) -0.002(7)
C38 0.045(10) 0.027(8) 0.029(9) -0.004(7) -0.002(7) 0.006(7)
C39 0.047(10) 0.033(8) 0.027(8) -0.006(7) -0.002(8) 0.003(7)
C26 0.068(12) 0.027(8) 0.029(8) 0.012(7) -0.001(8) -0.004(8)
C7 0.048(9) 0.030(8) 0.036(9) 0.002(7) -0.005(7) -0.001(7)
C41 0.043(9) 0.045(9) 0.035(9) -0.010(8) 0.004(7) 0.006(7)
C31 0.059(11) 0.031(9) 0.051(10) 0.000(8) -0.005(8) -0.004(7)
C10 0.076(12) 0.036(9) 0.041(10) 0.000(8) -0.006(8) 0.011(8)
C44 0.043(9) 0.046(10) 0.077(13) 0.004(9) -0.003(9) 0.006(8)
C8 0.059(11) 0.037(9) 0.060(12) -0.001(8) -0.013(9) 0.009(8)
B1 0.041(10) 0.030(10) 0.028(10) -0.017(8) 0.008(8) 0.004(8)
C9 0.052(10) 0.072(12) 0.052(11) 0.016(9) -0.001(9) 0.010(9)
C42 0.059(10) 0.053(10) 0.050(10) 0.006(9) 0.000(8) 0.000(8)
C34 0.058(11) 0.038(10) 0.089(14) 0.013(10) -0.005(10) -0.003(8)
C32 0.081(13) 0.041(10) 0.092(14) -0.026(10) -0.038(11) 0.008(9)
B2 0.050(11) 0.032(10) 0.027(10) -0.021(8) -0.002(8) 0.004(8)
C33 0.056(11) 0.056(11) 0.081(13) 0.012(10) 0.000(10) -0.001(9)
C43 0.060(11) 0.104(15) 0.026(9) 0.008(9) -0.012(8) 0.012(10)

_geom_special_details            
;
 All esds (except the esd in the dihedral angle between two l.s. planes)
 are estimated using the full covariance matrix.  The cell esds are taken
 into account individually in the estimation of esds in distances, angles
 and torsion angles; correlations between esds in cell parameters are only
 used when they are defined by crystal symmetry.  An approximate (isotropic)
 treatment of cell esds is used for estimating esds involving l.s. planes.
;
loop_
_geom_bond_atom_site_label_1
_geom_bond_atom_site_label_2
_geom_bond_distance
_geom_bond_site_symmetry_2
_geom_bond_publ_flag
Br1 C24 1.899(12) . ?
Br2 C18 1.891(13) . ?
O2 B2 1.351(17) . ?
O1 B1 1.356(18) . ?
C25 C19 1.484(18) . ?
C25 C30 1.402(18) . ?
C25 C26 1.361(18) . ?
C18 C19 1.377(18) . ?
C18 B2 1.54(2) . ?
C15 C14 1.408(17) . ?
C15 C20 1.413(18) . ?
C15 C16 1.467(18) . ?
C35 C23 1.509(19) . ?
C35 C36 1.383(18) . ?
C35 C40 1.384(18) . ?
C5 C4 1.427(18) . ?
C5 C6 1.391(18) . ?
C5 C17 1.431(18) . ?
C14 C4 1.427(18) . ?
C14 C13 1.437(17) . ?
C21 C20 1.398(18) . ?
C21 C22 1.381(18) . ?
C12 C13 1.445(17) . ?
C12 C11 1.357(18) . ?
C12 B1 1.55(2) . ?
C23 C24 1.342(18) . ?
C23 C22 1.503(18) . ?
C4 C3 1.421(18) . ?
C24 B1 1.57(2) . ?
C3 C2 1.411(18) . ?
C3 C11 1.420(18) . ?
C19 C20 1.507(18) . ?
C37 C36 1.386(19) . ?
C37 C38 1.397(18) . ?
C13 C22 1.400(18) . ?
C27 C28 1.39(2) . ?
C27 C26 1.398(19) . ?
C6 C1 1.381(18) . ?
C17 C16 1.366(18) . ?
C2 C1 1.403(18) . ?
C16 B2 1.55(2) . ?
C30 C29 1.394(19) . ?
C28 C29 1.370(19) . ?
C28 C31 1.52(2) . ?
C40 C39 1.381(19) . ?
C1 C7 1.519(19) . ?
C38 C39 1.375(19) . ?
C38 C41 1.533(19) . ?
C7 C10 1.515(19) . ?
C7 C8 1.51(2) . ?
C7 C9 1.55(2) . ?
C41 C44 1.52(2) . ?
C41 C42 1.56(2) . ?
C41 C43 1.53(2) . ?
C31 C34 1.55(2) . ?
C31 C32 1.52(2) . ?
C31 C33 1.51(2) . ?

loop_
_geom_angle_atom_site_label_1
_geom_angle_atom_site_label_2
_geom_angle_atom_site_label_3
_geom_angle
_geom_angle_site_symmetry_1
_geom_angle_site_symmetry_3
_geom_angle_publ_flag
C30 C25 C19 120.5(12) . . ?
C26 C25 C19 121.0(12) . . ?
C26 C25 C30 118.0(13) . . ?
C19 C18 Br2 121.6(11) . . ?
C19 C18 B2 122.0(12) . . ?
B2 C18 Br2 116.0(9) . . ?
C14 C15 C20 118.9(11) . . ?
C14 C15 C16 119.3(12) . . ?
C20 C15 C16 121.9(11) . . ?
C36 C35 C23 118.9(12) . . ?
C36 C35 C40 119.0(13) . . ?
C40 C35 C23 122.1(12) . . ?
C4 C5 C17 117.2(12) . . ?
C6 C5 C4 118.9(12) . . ?
C6 C5 C17 123.8(12) . . ?
C15 C14 C4 120.0(11) . . ?
C15 C14 C13 121.2(12) . . ?
C4 C14 C13 118.9(11) . . ?
C22 C21 C20 122.1(12) . . ?
C13 C12 B1 118.1(12) . . ?
C11 C12 C13 119.6(12) . . ?
C11 C12 B1 122.1(12) . . ?
C24 C23 C35 119.3(11) . . ?
C24 C23 C22 120.5(12) . . ?
C22 C23 C35 120.3(11) . . ?
C14 C4 C5 120.9(11) . . ?
C3 C4 C5 118.5(12) . . ?
C3 C4 C14 120.6(11) . . ?
C23 C24 Br1 122.3(10) . . ?
C23 C24 B1 122.0(11) . . ?
B1 C24 Br1 115.7(9) . . ?
C2 C3 C4 119.4(12) . . ?
C2 C3 C11 122.1(12) . . ?
C11 C3 C4 118.3(12) . . ?
C25 C19 C20 117.4(11) . . ?
C18 C19 C25 122.6(11) . . ?
C18 C19 C20 119.9(12) . . ?
C15 C20 C19 120.9(11) . . ?
C21 C20 C15 119.1(11) . . ?
C21 C20 C19 120.0(12) . . ?
C36 C37 C38 121.3(13) . . ?
C14 C13 C12 119.4(12) . . ?
C22 C13 C14 117.9(11) . . ?
C22 C13 C12 122.6(12) . . ?
C28 C27 C26 120.4(13) . . ?
C1 C6 C5 124.3(13) . . ?
C16 C17 C5 123.4(12) . . ?
C1 C2 C3 122.4(12) . . ?
C21 C22 C23 118.7(12) . . ?
C21 C22 C13 120.4(12) . . ?
C13 C22 C23 120.9(12) . . ?
C35 C36 C37 120.2(13) . . ?
C15 C16 B2 118.1(12) . . ?
C17 C16 C15 118.8(12) . . ?
C17 C16 B2 123.0(12) . . ?
C29 C30 C25 118.5(13) . . ?
C12 C11 C3 123.0(13) . . ?
C27 C28 C31 121.7(13) . . ?
C29 C28 C27 116.4(13) . . ?
C29 C28 C31 121.9(13) . . ?
C39 C40 C35 120.0(13) . . ?
C28 C29 C30 124.1(13) . . ?
C6 C1 C2 116.5(13) . . ?
C6 C1 C7 121.4(12) . . ?
C2 C1 C7 122.1(12) . . ?
C37 C38 C41 119.5(13) . . ?
C39 C38 C37 117.2(13) . . ?
C39 C38 C41 123.2(13) . . ?
C38 C39 C40 122.3(13) . . ?
C25 C26 C27 122.5(13) . . ?
C1 C7 C9 107.9(12) . . ?
C10 C7 C1 108.8(11) . . ?
C10 C7 C9 109.1(12) . . ?
C8 C7 C1 113.7(12) . . ?
C8 C7 C10 109.7(12) . . ?
C8 C7 C9 107.5(12) . . ?
C38 C41 C42 109.8(12) . . ?
C44 C41 C38 108.9(12) . . ?
C44 C41 C42 108.2(12) . . ?
C44 C41 C43 109.7(13) . . ?
C43 C41 C38 111.7(12) . . ?
C43 C41 C42 108.4(13) . . ?
C28 C31 C34 110.9(12) . . ?
C32 C31 C28 107.5(13) . . ?
C32 C31 C34 108.5(13) . . ?
C33 C31 C28 113.7(13) . . ?
C33 C31 C34 107.8(13) . . ?
C33 C31 C32 108.4(13) . . ?
O1 B1 C12 122.9(13) . . ?
O1 B1 C24 121.8(12) . . ?
C12 B1 C24 115.4(12) . . ?
O2 B2 C18 123.7(12) . . ?
O2 B2 C16 119.6(13) . . ?
C18 B2 C16 116.0(12) . . ?

_shelx_res_file                  
;
TITL mi19003_refinalized_a.res in Pccn
    mi19003_refinalized.res
    created by SHELXL-2018/3 at 08:51:44 on 25-Oct-2019
REM Old TITL MI19003_refinalized in Pnma #62
REM SHELXT solution in Pccn: R1 0.228, Rweak 0.166, Alpha 0.069
REM <I/s> 0.814 for 1056 systematic absences, Orientation a'=b, b'=c, c'=a
REM Formula found by SHELXT: C46 O2 Br2
CELL 1.54184 42.0708 29.3977 6.6541 90 90 90
ZERR 8 0.0026 0.001 0.0002 0 0 0
LATT 1
SYMM 0.5-X,0.5-Y,+Z
SYMM -X,0.5+Y,0.5-Z
SYMM 0.5+X,-Y,0.5-Z
SFAC C H B Br O
UNIT 352 336 16 16 16

L.S. 20 0 0
PLAN  20
BOND
list 4
fmap 2 53
acta
SHEL 999 1
REM <olex2.extras>
REM <HklSrc "%.\\MI19003_refinalized.hkl">
REM </olex2.extras>

WGHT    0.089400  159.739502
FVAR       0.12451
BR1   4    0.411698    0.546042    0.662671    11.00000    0.05476    0.02225 =
         0.02760   -0.00198    0.00341    0.00486
BR2   4    0.451869    0.282530   -0.404468    11.00000    0.06130    0.03359 =
         0.03112   -0.01103   -0.00179    0.00025
O2    5    0.520075    0.279285   -0.200055    11.00000    0.06843    0.02875 =
         0.04591   -0.01635   -0.00634    0.00608
AFIX 147
H2    2    0.523335    0.257543   -0.125658    11.00000   -1.50000
AFIX   0
O1    5    0.474200    0.509031    0.868181    11.00000    0.07685    0.05110 =
         0.06664   -0.03235   -0.02767    0.02932
AFIX 147
H1    2    0.465068    0.533652    0.863664    11.00000   -1.50000
AFIX   0
C25   1    0.410310    0.346498   -0.120546    11.00000    0.04589    0.01173 =
         0.02583   -0.01244    0.00233   -0.00352
C18   1    0.465510    0.317190   -0.181075    11.00000    0.06868    0.02122 =
         0.01440    0.00219   -0.00380   -0.00231
C15   1    0.486952    0.362540    0.186305    11.00000    0.05647    0.00530 =
         0.01399   -0.00372    0.00445   -0.00247
C35   1    0.394293    0.476238    0.328760    11.00000    0.03896    0.01892 =
         0.03018   -0.01273    0.00314    0.00017
C5    1    0.546061    0.341188    0.377703    11.00000    0.04149    0.01816 =
         0.03057   -0.00112    0.00268    0.00312
C14   1    0.496070    0.385928    0.361669    11.00000    0.04297    0.01920 =
         0.02623   -0.00940    0.00594   -0.00496
C21   1    0.437406    0.404618    0.189648    11.00000    0.04317    0.01560 =
         0.02924    0.00994   -0.00232   -0.00426
AFIX  43
H21   2    0.417401    0.410036    0.135223    11.00000   -1.20000
AFIX   0
C12   1    0.486346    0.443673    0.628151    11.00000    0.05852    0.02331 =
         0.01051   -0.00412    0.00368   -0.00395
C23   1    0.426078    0.467709    0.427025    11.00000    0.04761    0.01619 =
         0.02555   -0.00112    0.01645    0.00024
C4    1    0.525182    0.374652    0.459696    11.00000    0.04657    0.00609 =
         0.03257    0.00265   -0.00193   -0.00640
C24   1    0.435244    0.494156    0.580822    11.00000    0.04899    0.01157 =
         0.03345    0.00235    0.00713    0.01245
C3    1    0.533862    0.396197    0.642793    11.00000    0.03441    0.01936 =
         0.03441   -0.00386    0.00492   -0.00201
C19   1    0.444815    0.344456   -0.075219    11.00000    0.05112    0.01472 =
         0.02631   -0.00986    0.00611    0.00045
C20   1    0.456541    0.370900    0.103991    11.00000    0.04999    0.01833 =
         0.02383   -0.00931    0.00136   -0.00027
C37   1    0.337468    0.480009    0.357712    11.00000    0.04694    0.02215 =
         0.03377   -0.00484   -0.00131    0.00571
AFIX  43
H37   2    0.319234    0.475706    0.434407    11.00000   -1.20000
AFIX   0
C13   1    0.476222    0.420678    0.447227    11.00000    0.05091    0.01560 =
         0.01036    0.00697    0.00026    0.00404
C27   1    0.356029    0.327977   -0.033152    11.00000    0.04785    0.03644 =
         0.03912    0.00156    0.00763   -0.00761
AFIX  43
H27   2    0.341822    0.317045    0.062416    11.00000   -1.20000
AFIX   0
C6    1    0.574465    0.331948    0.476472    11.00000    0.04387    0.01538 =
         0.03806    0.00183    0.00516    0.00047
AFIX  43
H6    2    0.588046    0.310578    0.419482    11.00000   -1.20000
AFIX   0
C17   1    0.537234    0.321218    0.189672    11.00000    0.04534    0.02043 =
         0.04344   -0.01497    0.00103    0.00428
AFIX  43
H17   2    0.551328    0.301033    0.129332    11.00000   -1.20000
AFIX   0
C2    1    0.562782    0.384354    0.736513    11.00000    0.05270    0.03077 =
         0.02851   -0.01066    0.00011   -0.00325
AFIX  43
H2A   2    0.568086    0.398211    0.857598    11.00000   -1.20000
AFIX   0
C22   1    0.447249    0.430141    0.352462    11.00000    0.03763    0.01807 =
         0.03406   -0.00583    0.00278   -0.00412
C36   1    0.366886    0.469725    0.439874    11.00000    0.05757    0.03235 =
         0.01792    0.00604    0.00542    0.00093
AFIX  43
H36   2    0.368194    0.458409    0.570129    11.00000   -1.20000
AFIX   0
C16   1    0.509188    0.330250    0.094150    11.00000    0.04629    0.01038 =
         0.03100   -0.00142   -0.00047   -0.00588
C30   1    0.399656    0.360326   -0.310648    11.00000    0.06896    0.01353 =
         0.02204   -0.00606   -0.00421    0.00363
AFIX  43
H30   2    0.413938    0.370392   -0.407617    11.00000   -1.20000
AFIX   0
C11   1    0.514038    0.431431    0.717576    11.00000    0.04319    0.02669 =
         0.03562    0.00106   -0.00809   -0.00785
AFIX  43
H11   2    0.520318    0.446812    0.833073    11.00000   -1.20000
AFIX   0
C28   1    0.344874    0.342205   -0.219544    11.00000    0.04654    0.02246 =
         0.04466    0.00171    0.00426   -0.00027
C40   1    0.391747    0.491481    0.132604    11.00000    0.06420    0.02820 =
         0.00771   -0.00916    0.00241   -0.00835
AFIX  43
H40   2    0.409890    0.494801    0.054121    11.00000   -1.20000
AFIX   0
C29   1    0.367151    0.358636   -0.350925    11.00000    0.05922    0.02502 =
         0.02058    0.00241   -0.01109    0.00577
AFIX  43
H29   2    0.360157    0.369339   -0.474791    11.00000   -1.20000
AFIX   0
C1    1    0.583836    0.352429    0.653693    11.00000    0.04525    0.02099 =
         0.03768   -0.00285    0.00361   -0.00193
C38   1    0.334683    0.496713    0.161910    11.00000    0.04478    0.02750 =
         0.02924   -0.00414   -0.00221    0.00611
C39   1    0.362275    0.501755    0.053464    11.00000    0.04723    0.03314 =
         0.02732   -0.00625   -0.00179    0.00299
AFIX  43
H39   2    0.361042    0.512463   -0.077818    11.00000   -1.20000
AFIX   0
C26   1    0.388462    0.330003    0.011449    11.00000    0.06790    0.02701 =
         0.02853    0.01166   -0.00102   -0.00389
AFIX  43
H26   2    0.395375    0.319682    0.136125    11.00000   -1.20000
AFIX   0
C7    1    0.615067    0.340199    0.754529    11.00000    0.04822    0.03047 =
         0.03623    0.00178   -0.00540   -0.00121
C41   1    0.301979    0.511009    0.082521    11.00000    0.04265    0.04540 =
         0.03529   -0.01041    0.00425    0.00628
C31   1    0.309961    0.337935   -0.277290    11.00000    0.05928    0.03150 =
         0.05054   -0.00009   -0.00485   -0.00420
C10   1    0.615603    0.289463    0.793940    11.00000    0.07647    0.03558 =
         0.04090    0.00015   -0.00638    0.01148
AFIX 137
H10A  2    0.597975    0.281387    0.878317    11.00000   -1.50000
H10B  2    0.635122    0.281451    0.859754    11.00000   -1.50000
H10C  2    0.614051    0.273393    0.668730    11.00000   -1.50000
AFIX   0
C44   1    0.289689    0.550479    0.208641    11.00000    0.04307    0.04566 =
         0.07673    0.00355   -0.00273    0.00591
AFIX 137
H44A  2    0.290337    0.542316    0.348273    11.00000   -1.50000
H44B  2    0.268191    0.557267    0.170683    11.00000   -1.50000
H44C  2    0.302790    0.576742    0.186491    11.00000   -1.50000
AFIX   0
C8    1    0.620949    0.365553    0.948032    11.00000    0.05889    0.03670 =
         0.05958   -0.00104   -0.01271    0.00896
AFIX 137
H8A   2    0.621723    0.397628    0.921393    11.00000   -1.50000
H8B   2    0.640809    0.355909    1.004894    11.00000   -1.50000
H8C   2    0.604060    0.359259    1.040978    11.00000   -1.50000
AFIX   0
B1    3    0.466048    0.483894    0.705323    11.00000    0.04060    0.03046 =
         0.02811   -0.01708    0.00797    0.00412
C9    1    0.642276    0.352469    0.608107    11.00000    0.05169    0.07166 =
         0.05171    0.01615   -0.00126    0.00987
AFIX 137
H9A   2    0.640137    0.334916    0.487205    11.00000   -1.50000
H9B   2    0.662353    0.345836    0.670092    11.00000   -1.50000
H9C   2    0.641234    0.384276    0.576095    11.00000   -1.50000
AFIX   0
C42   1    0.278077    0.470600    0.103040    11.00000    0.05855    0.05301 =
         0.05034    0.00639   -0.00004   -0.00033
AFIX 137
H42A  2    0.283263    0.447490    0.006528    11.00000   -1.50000
H42B  2    0.256866    0.481356    0.079099    11.00000   -1.50000
H42C  2    0.279414    0.458126    0.236103    11.00000   -1.50000
AFIX   0
C34   1    0.298549    0.380807   -0.393220    11.00000    0.05770    0.03770 =
         0.08878    0.01300   -0.00526   -0.00269
AFIX 137
H34A  2    0.303107    0.407506   -0.315304    11.00000   -1.50000
H34B  2    0.276065    0.378788   -0.416183    11.00000   -1.50000
H34C  2    0.309423    0.382618   -0.519804    11.00000   -1.50000
AFIX   0
C32   1    0.306859    0.296921   -0.415286    11.00000    0.08094    0.04113 =
         0.09158   -0.02641   -0.03761    0.00822
AFIX 137
H32A  2    0.320629    0.300678   -0.529123    11.00000   -1.50000
H32B  2    0.285263    0.294318   -0.460442    11.00000   -1.50000
H32C  2    0.312726    0.269884   -0.343382    11.00000   -1.50000
AFIX   0
B2    3    0.499916    0.308611   -0.109567    11.00000    0.04998    0.03168 =
         0.02740   -0.02141   -0.00187    0.00391
C33   1    0.288042    0.331236   -0.099595    11.00000    0.05601    0.05632 =
         0.08090    0.01179   -0.00024   -0.00143
AFIX 137
H33A  2    0.293697    0.303744   -0.030430    11.00000   -1.50000
H33B  2    0.266484    0.329110   -0.145948    11.00000   -1.50000
H33C  2    0.290031    0.356602   -0.009610    11.00000   -1.50000
AFIX   0
C43   1    0.303453    0.525052   -0.138140    11.00000    0.05977    0.10404 =
         0.02637    0.00787   -0.01240    0.01180
AFIX 137
H43A  2    0.316209    0.551965   -0.151300    11.00000   -1.50000
H43B  2    0.282361    0.531112   -0.186242    11.00000   -1.50000
H43C  2    0.312717    0.500910   -0.215650    11.00000   -1.50000
AFIX   0
HKLF 4


REM  mi19003_refinalized_a.res in Pccn
REM wR2 = 0.2580, GooF = S = 1.129, Restrained GooF = 1.129 for all data
REM R1 = 0.0907 for 3155 Fo > 4sig(Fo) and 0.1173 for all 4320 data
REM 462 parameters refined using 0 restraints

END

WGHT      0.0894    159.7820

REM Highest difference peak  1.324,  deepest hole -0.781,  1-sigma level  0.133
Q1    1   0.3779  0.5418  0.6638  11.00000  0.05    1.32
Q2    1   0.4190  0.2807 -0.4021  11.00000  0.05    1.27
Q3    1   0.4434  0.5423  0.6582  11.00000  0.05    1.19
Q4    1   0.4842  0.2802 -0.4022  11.00000  0.05    1.15
Q5    1   0.7019  0.3010  0.2225  11.00000  0.05    0.74
Q6    1   0.4131  0.5547  0.8787  11.00000  0.05    0.69
Q7    1   0.7135  0.2815  1.0922  11.00000  0.05    0.56
Q8    1   0.4089  0.5526  0.4449  11.00000  0.05    0.53
Q9    1   0.4538  0.2761 -0.1910  11.00000  0.05    0.48
Q10   1   0.4735  0.2648 -0.2204  11.00000  0.05    0.47
Q11   1   0.5225  0.3600  0.2000  11.00000  0.05    0.45
Q12   1   0.7181  0.3258  0.3331  11.00000  0.05    0.44
Q13   1   0.4850  0.4582  0.4731  11.00000  0.05    0.41
Q14   1   0.4971  0.4608  0.4468  11.00000  0.05    0.40
Q15   1   0.5369  0.3767  0.3964  11.00000  0.05    0.40
Q16   1   0.2996  0.4572 -0.0774  11.00000  0.05    0.39
Q17   1   0.4829  0.2416 -0.3662  11.00000  0.05    0.38
Q18   1   0.4041  0.4840 -0.0373  11.00000  0.05    0.37
Q19   1   0.4463  0.2691 -0.5939  11.00000  0.05    0.36
Q20   1   0.5360  0.3052 -0.0844  11.00000  0.05    0.36
;
_shelx_res_checksum              13007
_olex2_submission_special_instructions 'No special instructions were received'
_oxdiff_exptl_absorpt_empirical_details 
;
Empirical correction (ABSPACK) includes:
- Absorption correction using spherical harmonics
- Frame scaling
;
_oxdiff_exptl_absorpt_empirical_full_max 1.626
_oxdiff_exptl_absorpt_empirical_full_min 0.597
_vrf_PLAT_023_MI19003_refinalized 
;
PROBLEM: Resolution [too] Low [sin[theta]/Lambda < 0.6].. 50.43 Degree:
RESPONSE: Crystals of the sample are very weakly diffracting, therefore the data were truncated accordingly. Despite best efforts, better data could not be obtained.
;
####################################################################### 
# 
# This file contains crystal structure data downloaded from the 
# Cambridge Structural Database (CSD) hosted by the Cambridge 
# Crystallographic Data Centre (CCDC).
# 
# Full information about CCDC data access policies and citation 
# guidelines are available at http://www.ccdc.cam.ac.uk/access/V1 
# 
# Audit and citation data items may have been added by the CCDC. 
# Please retain this information to preserve the provenance of 
# this file and to allow appropriate attribution of the data. 
# 
#######################################################################

data_mi19001_270k_refinalized
_database_code_depnum_ccdc_archive 'CCDC 1961369'
loop_
_audit_author_name
_audit_author_address
'Marina Uzelac'
;University of Edinburgh
United Kingdom
;
_audit_update_record             
;
2019-10-25 deposited with the CCDC.	2020-02-26 downloaded from the CCDC.
;
_audit_creation_date             2019-05-28
_audit_creation_method           
;
Olex2 1.2
(compiled 2018.05.29 svn.r3508 for OlexSys, GUI svn.r5506)
;
_shelx_SHELXL_version_number     2018/3
_chemical_name_common            ?
_chemical_name_systematic        ?
_chemical_formula_moiety         'C28 H22 B Br O'
_chemical_formula_sum            'C28 H22 B Br O'
_chemical_formula_weight         465.17
_chemical_melting_point          ?
_chemical_oxdiff_formula         'C28 H25 B Br O'
_chemical_oxdiff_usercomment     '@ 270 K KY093'
loop_
_atom_type_symbol
_atom_type_description
_atom_type_scat_dispersion_real
_atom_type_scat_dispersion_imag
_atom_type_scat_source
C C 0.0033 0.0016 'International Tables Vol C Tables 4.2.6.8 and 6.1.1.4'
H H 0.0000 0.0000 'International Tables Vol C Tables 4.2.6.8 and 6.1.1.4'
B B 0.0013 0.0007 'International Tables Vol C Tables 4.2.6.8 and 6.1.1.4'
Br Br -0.2901 2.4595 'International Tables Vol C Tables 4.2.6.8 and 6.1.1.4'
O O 0.0106 0.0060 'International Tables Vol C Tables 4.2.6.8 and 6.1.1.4'

_shelx_space_group_comment       
;
The symmetry employed for this shelxl refinement is uniquely defined
by the following loop, which should always be used as a source of
symmetry information in preference to the above space-group names.
They are only intended as comments.
;
_space_group_crystal_system      monoclinic
_space_group_IT_number           14
_space_group_name_H-M_alt        'P 1 21/c 1'
_space_group_name_Hall           '-P 2ybc'
loop_
_space_group_symop_operation_xyz
'x, y, z'
'-x, y+1/2, -z+1/2'
'-x, -y, -z'
'x, -y-1/2, z-1/2'

_cell_length_a                   16.0697(11)
_cell_length_b                   19.1015(11)
_cell_length_c                   7.1840(5)
_cell_angle_alpha                90
_cell_angle_beta                 99.697(6)
_cell_angle_gamma                90
_cell_volume                     2173.7(2)
_cell_formula_units_Z            4
_cell_measurement_reflns_used    4036
_cell_measurement_temperature    270.00(10)
_cell_measurement_theta_max      24.7340
_cell_measurement_theta_min      3.9500
_shelx_estimated_absorpt_T_max   0.892
_shelx_estimated_absorpt_T_min   0.523
_exptl_absorpt_coefficient_mu    1.909
_exptl_absorpt_correction_T_max  1.00000
_exptl_absorpt_correction_T_min  0.80117
_exptl_absorpt_correction_type   multi-scan
_exptl_absorpt_process_details   
;
CrysAlisPro 1.171.39.46e (Rigaku Oxford Diffraction, 2018)
Empirical absorption correction using spherical harmonics,
 implemented in SCALE3 ABSPACK scaling algorithm.
;
_exptl_absorpt_special_details   ?
_exptl_crystal_colour            orange
_exptl_crystal_density_diffrn    1.421
_exptl_crystal_density_meas      ?
_exptl_crystal_density_method    ?
_exptl_crystal_description       lath
_exptl_crystal_F_000             952
loop_
_exptl_crystal_face_index_h
_exptl_crystal_face_index_k
_exptl_crystal_face_index_l
_exptl_crystal_face_perp_dist
19 14 0 0.0377
8 0 -10 0.1732
-19 -14 0 0.0346
17 -17 0 0.0248
-18 17 1 0.0251
-11 7 9 0.1669

_exptl_crystal_size_max          0.39
_exptl_crystal_size_mid          0.106
_exptl_crystal_size_min          0.061
loop_
_exptl_oxdiff_crystal_face_indexfrac_h
_exptl_oxdiff_crystal_face_indexfrac_k
_exptl_oxdiff_crystal_face_indexfrac_l
_exptl_oxdiff_crystal_face_x
_exptl_oxdiff_crystal_face_y
_exptl_oxdiff_crystal_face_z
18.7805 14.4872 0.1214 -0.5213 -0.8518 -0.0525
8.2387 -0.0706 -9.9218 -0.0558 -0.0884 -0.9945
-19.0318 -14.3461 0.3968 0.5192 0.8483 0.1038
17.3576 -17.0200 -0.1645 -0.9627 0.2307 -0.1412
-17.5735 16.9319 0.8203 0.9518 -0.2281 0.2050
-11.0000 7.0000 9.0000 0.3030 -0.0826 0.9352

_exptl_transmission_factor_max   ?
_exptl_transmission_factor_min   ?
_diffrn_reflns_av_R_equivalents  0.0472
_diffrn_reflns_av_unetI/netI     0.0538
_diffrn_reflns_Laue_measured_fraction_full 0.997
_diffrn_reflns_Laue_measured_fraction_max 0.844
_diffrn_reflns_limit_h_max       19
_diffrn_reflns_limit_h_min       -21
_diffrn_reflns_limit_k_max       24
_diffrn_reflns_limit_k_min       -18
_diffrn_reflns_limit_l_max       9
_diffrn_reflns_limit_l_min       -8
_diffrn_reflns_number            18623
_diffrn_reflns_point_group_measured_fraction_full 0.997
_diffrn_reflns_point_group_measured_fraction_max 0.844
_diffrn_reflns_theta_full        25.242
_diffrn_reflns_theta_max         28.974
_diffrn_reflns_theta_min         3.509
_diffrn_ambient_environment      N~2~
_diffrn_ambient_temperature      270.00(10)
_diffrn_detector                 'CCD plate'
_diffrn_detector_area_resol_mean 5.1574
_diffrn_detector_type            Atlas
_diffrn_measured_fraction_theta_full 0.997
_diffrn_measured_fraction_theta_max 0.844
_diffrn_measurement_details      
;
List of Runs (angles in degrees, time in seconds):

  # Type    Start    End  Width  t~exp~   \w     \q     \k     \f   Frames
#--------------------------------------------------------------------------
  1  \w     12.00  37.00   1.00   30.00    --   -7.70-144.00 -90.00   25
  2  \w     11.00  39.00   1.00   30.00    --   -7.70-127.00  77.00   28
  3  \w     19.00  75.00   1.00   30.00    --    8.56-144.00 -90.00   56
  4  \w     10.00  35.00   1.00   30.00    --    8.56-127.00  77.00   25
  5  \w    -28.00  84.00   1.00   30.00    --    8.56  19.00 150.00  112
  6  \w     11.00  40.00   1.00   30.00    --    8.56 -77.00 150.00   29
  7  \w      3.00  33.00   1.00   30.00    --    8.56 -57.00 -30.00   30
;
_diffrn_measurement_device       'four-circle diffractometer'
_diffrn_measurement_device_type  'SuperNova, Dual, Cu at home/near, Atlas'
_diffrn_measurement_method       '\w scans'
_diffrn_orient_matrix_type       
'CrysAlisPro convention (1999,Acta A55,543-557)'
_diffrn_orient_matrix_UB_11      -0.0399714000
_diffrn_orient_matrix_UB_12      0.0160686000
_diffrn_orient_matrix_UB_13      -0.0276846000
_diffrn_orient_matrix_UB_21      -0.0195376000
_diffrn_orient_matrix_UB_22      -0.0334086000
_diffrn_orient_matrix_UB_23      -0.0070741000
_diffrn_orient_matrix_UB_31      -0.0050927000
_diffrn_orient_matrix_UB_32      0.0021731000
_diffrn_orient_matrix_UB_33      0.0959914000
_diffrn_radiation_monochromator  mirror
_diffrn_radiation_probe          x-ray
_diffrn_radiation_type           MoK\a
_diffrn_radiation_wavelength     0.71073
_diffrn_source                   'micro-focus sealed X-ray tube'
_diffrn_source_type              'SuperNova (Mo) X-ray Source'
_reflns_Friedel_coverage         0.000
_reflns_Friedel_fraction_full    .
_reflns_Friedel_fraction_max     .
_reflns_number_gt                3291
_reflns_number_total             4863
_reflns_odcompleteness_completeness 99.64
_reflns_odcompleteness_iscentric 1
_reflns_odcompleteness_theta     25.30
_reflns_special_details          
;
 Reflections were merged by SHELXL according to the crystal
 class for the calculation of statistics and refinement.
 
 _reflns_Friedel_fraction is defined as the number of unique
 Friedel pairs measured divided by the number that would be
 possible theoretically, ignoring centric projections and
 systematic absences.
;
_reflns_threshold_expression     'I > 2\s(I)'
_computing_cell_refinement       'CrysAlisPro 1.171.39.46e (Rigaku OD, 2018)'
_computing_data_collection       'CrysAlisPro 1.171.39.46e (Rigaku OD, 2018)'
_computing_data_reduction        'CrysAlisPro 1.171.39.46e (Rigaku OD, 2018)'
_computing_molecular_graphics    'Olex2 (Dolomanov et al., 2009)'
_computing_publication_material  'Olex2 (Dolomanov et al., 2009)'
_computing_structure_refinement  'ShelXL (Sheldrick, 2015)'
_computing_structure_solution    'ShelXS (Sheldrick, 2008)'
_refine_diff_density_max         0.486
_refine_diff_density_min         -0.395
_refine_diff_density_rms         0.061
_refine_ls_extinction_coef       .
_refine_ls_extinction_method     none
_refine_ls_goodness_of_fit_ref   1.065
_refine_ls_hydrogen_treatment    constr
_refine_ls_matrix_type           full
_refine_ls_number_parameters     284
_refine_ls_number_reflns         4863
_refine_ls_number_restraints     18
_refine_ls_R_factor_all          0.0908
_refine_ls_R_factor_gt           0.0513
_refine_ls_restrained_S_all      1.064
_refine_ls_shift/su_max          0.000
_refine_ls_shift/su_mean         0.000
_refine_ls_structure_factor_coef Fsqd
_refine_ls_weighting_details     
'w=1/[\s^2^(Fo^2^)+(0.0327P)^2^+1.3232P] where P=(Fo^2^+2Fc^2^)/3'
_refine_ls_weighting_scheme      calc
_refine_ls_wR_factor_gt          0.0946
_refine_ls_wR_factor_ref         0.1080
_refine_special_details          ?
_olex2_refinement_description    
;
1. Fixed Uiso
 At 1.2 times of:
  All C(H) groups
 At 1.5 times of:
  All C(H,H,H) groups, All O(H) groups
2. Rigid body (RIGU) restrains
 C26, C27, C28, C25
 with sigma for 1-2 distances of 0.004 and sigma for 1-3 distances of 0.004
3.a Aromatic/amide H refined with riding coordinates:
 C15(H15), C4(H4), C1(H1), C2(H2), C5(H5), C24(H24), C9(H9), C7(H7), C23(H23),
 C21(H21), C8(H8), C20(H20)
3.b Idealised Me refined as rotating group:
 C28(H28A,H28B,H28C), C26(H26A,H26B,H26C), C27(H27A,H27B,H27C)
3.c Idealised tetrahedral OH refined as rotating group:
 O1(H1A)
;
_atom_sites_solution_hydrogens   geom
_atom_sites_solution_primary     direct
_atom_sites_solution_secondary   ?
loop_
_atom_site_label
_atom_site_type_symbol
_atom_site_fract_x
_atom_site_fract_y
_atom_site_fract_z
_atom_site_U_iso_or_equiv
_atom_site_adp_type
_atom_site_occupancy
_atom_site_site_symmetry_order
_atom_site_calc_flag
_atom_site_refinement_flags_posn
_atom_site_refinement_flags_adp
_atom_site_refinement_flags_occupancy
_atom_site_disorder_assembly
_atom_site_disorder_group
Br1 Br 0.35967(2) 0.29519(2) 0.18247(5) 0.05663(14) Uani 1 1 d . . . . .
C14 C 0.10251(19) 0.25439(15) 0.2737(4) 0.0331(6) Uani 1 1 d . . . . .
C18 C 0.24463(19) 0.30782(16) 0.2182(4) 0.0381(7) Uani 1 1 d . . . . .
C10 C -0.0349(2) 0.21202(16) 0.3311(4) 0.0373(7) Uani 1 1 d . . . . .
C16 C 0.12567(18) 0.38320(15) 0.2546(4) 0.0340(7) Uani 1 1 d . . . . .
C15 C 0.0487(2) 0.20093(15) 0.2981(4) 0.0359(7) Uani 1 1 d . . . . .
H15 H 0.067851 0.155144 0.292710 0.043 Uiso 1 1 calc R . . . .
B1 B 0.1925(2) 0.24148(18) 0.2343(4) 0.0367(8) Uani 1 1 d . . . . .
C13 C 0.07327(19) 0.32584(15) 0.2810(3) 0.0320(6) Uani 1 1 d . . . . .
C6 C -0.1475(2) 0.29446(18) 0.3724(4) 0.0439(8) Uani 1 1 d . . . . .
C11 C -0.06460(19) 0.28171(16) 0.3387(4) 0.0369(7) Uani 1 1 d . . . . .
C17 C 0.21378(19) 0.37352(15) 0.2274(4) 0.0357(7) Uani 1 1 d . . . . .
C3 C -0.0413(2) 0.40813(16) 0.3153(4) 0.0391(7) Uani 1 1 d . . . . .
C4 C -0.1258(2) 0.41910(19) 0.3498(4) 0.0491(8) Uani 1 1 d . . . . .
H4 H -0.146227 0.464584 0.352850 0.059 Uiso 1 1 calc R . . . .
C1 C 0.0926(2) 0.45091(16) 0.2551(4) 0.0452(8) Uani 1 1 d . . . . .
H1 H 0.126374 0.488810 0.235490 0.054 Uiso 1 1 calc R . . . .
C12 C -0.01026(18) 0.33858(15) 0.3119(4) 0.0336(7) Uani 1 1 d . . . . .
C19 C 0.26664(19) 0.43689(15) 0.2136(4) 0.0394(7) Uani 1 1 d . . . . .
C2 C 0.0112(2) 0.46288(17) 0.2838(4) 0.0485(8) Uani 1 1 d . . . . .
H2 H -0.008957 0.508563 0.281979 0.058 Uiso 1 1 calc R . . . .
C5 C -0.1761(2) 0.3654(2) 0.3778(4) 0.0520(9) Uani 1 1 d . . . . .
H5 H -0.230350 0.374276 0.401140 0.062 Uiso 1 1 calc R . . . .
C24 C 0.2772(2) 0.46397(16) 0.0421(4) 0.0465(8) Uani 1 1 d . . . . .
H24 H 0.248668 0.443891 -0.068430 0.056 Uiso 1 1 calc R . . . .
C22 C 0.3735(2) 0.55289(17) 0.1898(5) 0.0510(9) Uani 1 1 d . . . . .
C9 C -0.0897(2) 0.15670(18) 0.3550(4) 0.0478(8) Uani 1 1 d . . . . .
H9 H -0.071280 0.110704 0.349747 0.057 Uiso 1 1 calc R . . . .
C7 C -0.1987(2) 0.2373(2) 0.3962(4) 0.0541(9) Uani 1 1 d . . . . .
H7 H -0.253132 0.245050 0.419569 0.065 Uiso 1 1 calc R . . . .
C23 C 0.3296(2) 0.52066(17) 0.0315(5) 0.0533(9) Uani 1 1 d . . . . .
H23 H 0.335489 0.537687 -0.086900 0.064 Uiso 1 1 calc R . . . .
C21 C 0.3599(3) 0.5263(2) 0.3620(6) 0.0673(11) Uani 1 1 d . . . . .
H21 H 0.387313 0.547011 0.472628 0.081 Uiso 1 1 calc R . . . .
C8 C -0.1705(2) 0.1698(2) 0.3861(4) 0.0565(10) Uani 1 1 d . . . . .
H8 H -0.206265 0.132642 0.400370 0.068 Uiso 1 1 calc R . . . .
C20 C 0.3070(3) 0.4701(2) 0.3749(5) 0.0637(10) Uani 1 1 d . . . . .
H20 H 0.298550 0.454523 0.492867 0.076 Uiso 1 1 calc R . . . .
C25 C 0.4361(2) 0.61267(19) 0.1811(7) 0.0703(11) Uani 1 1 d . U . . .
C28 C 0.4218(4) 0.6476(3) -0.0140(8) 0.118(2) Uani 1 1 d . U . . .
H28A H 0.435674 0.615228 -0.106212 0.177 Uiso 1 1 calc GR . . . .
H28B H 0.457161 0.688296 -0.010767 0.177 Uiso 1 1 calc GR . . . .
H28C H 0.363713 0.661271 -0.046980 0.177 Uiso 1 1 calc GR . . . .
C26 C 0.5249(3) 0.5834(3) 0.2146(10) 0.122(2) Uani 1 1 d . U . . .
H26A H 0.538108 0.565626 0.341150 0.183 Uiso 1 1 calc GR . . . .
H26B H 0.564093 0.619705 0.197121 0.183 Uiso 1 1 calc GR . . . .
H26C H 0.528747 0.546121 0.126665 0.183 Uiso 1 1 calc GR . . . .
C27 C 0.4253(4) 0.6694(2) 0.3219(9) 0.119(2) Uani 1 1 d . U . . .
H27A H 0.366259 0.677001 0.321837 0.178 Uiso 1 1 calc GR . . . .
H27B H 0.450672 0.711924 0.287650 0.178 Uiso 1 1 calc GR . . . .
H27C H 0.452145 0.655151 0.445754 0.178 Uiso 1 1 calc GR . . . .
O1 O 0.22171(15) 0.17498(11) 0.2157(3) 0.0498(6) Uani 1 1 d . . . . .
H1A H 0.270057 0.176724 0.193361 0.075 Uiso 1 1 calc GR . . . .

loop_
_atom_site_aniso_label
_atom_site_aniso_U_11
_atom_site_aniso_U_22
_atom_site_aniso_U_33
_atom_site_aniso_U_23
_atom_site_aniso_U_13
_atom_site_aniso_U_12
Br1 0.0384(2) 0.0617(3) 0.0739(3) 0.00959(18) 0.02134(16) 0.00719(18)
C14 0.0367(17) 0.0346(17) 0.0275(14) 0.0003(11) 0.0040(12) -0.0051(13)
C18 0.0290(16) 0.049(2) 0.0372(16) 0.0024(13) 0.0089(12) -0.0002(14)
C10 0.0409(18) 0.0423(19) 0.0274(14) -0.0004(12) 0.0021(12) -0.0134(15)
C16 0.0326(17) 0.0333(17) 0.0357(15) -0.0014(11) 0.0049(12) -0.0041(13)
C15 0.0442(18) 0.0292(16) 0.0326(15) 0.0003(12) 0.0014(13) -0.0040(14)
B1 0.042(2) 0.039(2) 0.0287(17) 0.0027(13) 0.0048(14) 0.0003(17)
C13 0.0356(17) 0.0339(16) 0.0255(14) -0.0014(11) 0.0024(12) -0.0017(14)
C6 0.0337(17) 0.064(2) 0.0333(16) -0.0024(14) 0.0026(13) -0.0105(17)
C11 0.0354(17) 0.049(2) 0.0250(14) 0.0002(12) 0.0010(12) -0.0085(14)
C17 0.0337(17) 0.0362(17) 0.0367(15) 0.0014(12) 0.0044(12) -0.0034(14)
C3 0.0361(18) 0.0415(19) 0.0395(16) -0.0029(13) 0.0059(13) 0.0029(15)
C4 0.0382(19) 0.055(2) 0.054(2) -0.0032(15) 0.0082(15) 0.0090(17)
C1 0.044(2) 0.0324(18) 0.061(2) 0.0001(14) 0.0129(16) -0.0057(15)
C12 0.0319(16) 0.0404(18) 0.0275(14) 0.0009(11) 0.0021(12) -0.0033(14)
C19 0.0305(17) 0.0375(18) 0.0509(18) 0.0008(13) 0.0091(14) -0.0030(14)
C2 0.047(2) 0.0375(19) 0.063(2) -0.0010(15) 0.0133(17) 0.0043(16)
C5 0.0326(19) 0.075(3) 0.050(2) -0.0023(17) 0.0102(15) 0.0016(18)
C24 0.052(2) 0.0392(19) 0.0493(19) -0.0013(14) 0.0118(15) -0.0096(16)
C22 0.0292(19) 0.0343(18) 0.090(3) 0.0065(17) 0.0127(18) -0.0003(14)
C9 0.055(2) 0.047(2) 0.0400(18) 0.0003(14) 0.0060(16) -0.0182(17)
C7 0.038(2) 0.078(3) 0.0462(19) -0.0019(17) 0.0087(15) -0.0175(19)
C23 0.053(2) 0.044(2) 0.068(2) 0.0091(16) 0.0244(18) -0.0009(18)
C21 0.059(3) 0.060(3) 0.075(3) -0.0050(19) -0.010(2) -0.023(2)
C8 0.054(2) 0.067(3) 0.049(2) 0.0021(17) 0.0071(17) -0.030(2)
C20 0.068(3) 0.063(2) 0.056(2) 0.0035(18) 0.0015(19) -0.025(2)
C25 0.040(2) 0.036(2) 0.136(3) 0.005(2) 0.017(2) -0.0075(17)
C28 0.097(4) 0.081(4) 0.177(5) 0.050(3) 0.029(4) -0.033(3)
C26 0.035(2) 0.065(3) 0.263(7) 0.023(4) 0.014(3) -0.005(2)
C27 0.098(4) 0.057(3) 0.205(6) -0.030(3) 0.031(4) -0.032(3)
O1 0.0526(16) 0.0354(13) 0.0635(14) -0.0003(10) 0.0159(12) 0.0062(11)

_geom_special_details            
;
 All esds (except the esd in the dihedral angle between two l.s. planes)
 are estimated using the full covariance matrix.  The cell esds are taken
 into account individually in the estimation of esds in distances, angles
 and torsion angles; correlations between esds in cell parameters are only
 used when they are defined by crystal symmetry.  An approximate (isotropic)
 treatment of cell esds is used for estimating esds involving l.s. planes.
;
loop_
_geom_bond_atom_site_label_1
_geom_bond_atom_site_label_2
_geom_bond_distance
_geom_bond_site_symmetry_2
_geom_bond_publ_flag
Br1 C18 1.924(3) . ?
C14 C15 1.368(4) . ?
C14 B1 1.539(5) . ?
C14 C13 1.447(4) . ?
C18 B1 1.534(5) . ?
C18 C17 1.355(4) . ?
C10 C15 1.419(4) . ?
C10 C11 1.418(4) . ?
C10 C9 1.405(4) . ?
C16 C13 1.414(4) . ?
C16 C17 1.473(4) . ?
C16 C1 1.399(4) . ?
B1 O1 1.369(4) . ?
C13 C12 1.418(4) . ?
C6 C11 1.415(4) . ?
C6 C5 1.433(5) . ?
C6 C7 1.395(5) . ?
C11 C12 1.427(4) . ?
C17 C19 1.492(4) . ?
C3 C4 1.437(4) . ?
C3 C12 1.421(4) . ?
C3 C2 1.386(4) . ?
C4 C5 1.343(5) . ?
C1 C2 1.377(4) . ?
C19 C24 1.373(4) . ?
C19 C20 1.384(4) . ?
C24 C23 1.382(4) . ?
C22 C23 1.378(5) . ?
C22 C21 1.389(5) . ?
C22 C25 1.531(5) . ?
C9 C8 1.377(5) . ?
C7 C8 1.372(5) . ?
C21 C20 1.380(5) . ?
C25 C28 1.534(6) . ?
C25 C26 1.514(6) . ?
C25 C27 1.512(6) . ?

loop_
_geom_angle_atom_site_label_1
_geom_angle_atom_site_label_2
_geom_angle_atom_site_label_3
_geom_angle
_geom_angle_site_symmetry_1
_geom_angle_site_symmetry_3
_geom_angle_publ_flag
C15 C14 B1 122.5(3) . . ?
C15 C14 C13 118.9(3) . . ?
C13 C14 B1 118.6(3) . . ?
B1 C18 Br1 117.1(2) . . ?
C17 C18 Br1 119.4(2) . . ?
C17 C18 B1 123.5(3) . . ?
C11 C10 C15 118.8(3) . . ?
C9 C10 C15 122.6(3) . . ?
C9 C10 C11 118.6(3) . . ?
C13 C16 C17 121.9(3) . . ?
C1 C16 C13 118.7(3) . . ?
C1 C16 C17 119.4(3) . . ?
C14 C15 C10 123.1(3) . . ?
C18 B1 C14 115.0(3) . . ?
O1 B1 C14 121.0(3) . . ?
O1 B1 C18 124.0(3) . . ?
C16 C13 C14 121.4(3) . . ?
C16 C13 C12 119.3(3) . . ?
C12 C13 C14 119.3(3) . . ?
C11 C6 C5 118.9(3) . . ?
C7 C6 C11 118.5(3) . . ?
C7 C6 C5 122.6(3) . . ?
C10 C11 C12 119.4(3) . . ?
C6 C11 C10 120.1(3) . . ?
C6 C11 C12 120.5(3) . . ?
C18 C17 C16 119.4(3) . . ?
C18 C17 C19 122.1(3) . . ?
C16 C17 C19 118.5(3) . . ?
C12 C3 C4 119.0(3) . . ?
C2 C3 C4 122.5(3) . . ?
C2 C3 C12 118.6(3) . . ?
C5 C4 C3 121.7(3) . . ?
C2 C1 C16 121.7(3) . . ?
C13 C12 C11 120.5(3) . . ?
C13 C12 C3 120.5(3) . . ?
C3 C12 C11 119.0(3) . . ?
C24 C19 C17 121.6(3) . . ?
C24 C19 C20 117.9(3) . . ?
C20 C19 C17 120.6(3) . . ?
C1 C2 C3 121.2(3) . . ?
C4 C5 C6 121.0(3) . . ?
C19 C24 C23 120.9(3) . . ?
C23 C22 C21 115.9(3) . . ?
C23 C22 C25 123.3(3) . . ?
C21 C22 C25 120.8(3) . . ?
C8 C9 C10 120.7(3) . . ?
C8 C7 C6 121.5(3) . . ?
C22 C23 C24 122.4(3) . . ?
C20 C21 C22 122.3(3) . . ?
C7 C8 C9 120.6(3) . . ?
C21 C20 C19 120.5(3) . . ?
C22 C25 C28 111.3(4) . . ?
C26 C25 C22 109.0(3) . . ?
C26 C25 C28 107.3(4) . . ?
C27 C25 C22 110.9(4) . . ?
C27 C25 C28 106.4(4) . . ?
C27 C25 C26 111.7(4) . . ?

_shelx_res_file                  
;
TITL MI19001_270K_refinalized in P21/c #14
    mi19001_270k_refinalized.res
    created by SHELXL-2018/3 at 13:20:44 on 28-May-2019
REM reset to P21/c #14
CELL 0.71073 16.069691 19.101477 7.184022 90 99.6972 90
ZERR 4 0.001053 0.001092 0.000452 0 0.006 0
LATT 1
SYMM -X,0.5+Y,0.5-Z
SFAC C H B Br O
UNIT 112 88 4 4 4
RIGU C26 C27 C28 C25

L.S. 20 0 0
PLAN  10
SIZE 0.061 0.106 0.39
LIST 4
fmap 2 53
acta
REM <olex2.extras>
REM <HklSrc "%.\\MI19001_270K_refinalized.hkl">
REM </olex2.extras>

WGHT    0.032700    1.323200
FVAR       2.08205
BR1   4    0.359673    0.295195    0.182475    11.00000    0.03835    0.06172 =
         0.07394    0.00959    0.02134    0.00719
C14   1    0.102505    0.254389    0.273668    11.00000    0.03671    0.03457 =
         0.02751    0.00028    0.00396   -0.00515
C18   1    0.244628    0.307820    0.218232    11.00000    0.02895    0.04918 =
         0.03722    0.00245    0.00892   -0.00023
C10   1   -0.034864    0.212024    0.331094    11.00000    0.04087    0.04226 =
         0.02741   -0.00036    0.00211   -0.01343
C16   1    0.125665    0.383200    0.254598    11.00000    0.03262    0.03327 =
         0.03572   -0.00144    0.00494   -0.00406
C15   1    0.048717    0.200931    0.298050    11.00000    0.04419    0.02921 =
         0.03264    0.00034    0.00145   -0.00400
AFIX  43
H15   2    0.067851    0.155144    0.292710    11.00000   -1.20000
AFIX   0
B1    3    0.192489    0.241480    0.234265    11.00000    0.04157    0.03939 =
         0.02871    0.00275    0.00481    0.00027
C13   1    0.073268    0.325839    0.281017    11.00000    0.03555    0.03388 =
         0.02547   -0.00137    0.00239   -0.00173
C6    1   -0.147547    0.294460    0.372356    11.00000    0.03375    0.06371 =
         0.03327   -0.00244    0.00259   -0.01050
C11   1   -0.064598    0.281707    0.338655    11.00000    0.03544    0.04884 =
         0.02499    0.00018    0.00100   -0.00850
C17   1    0.213778    0.373525    0.227398    11.00000    0.03367    0.03615 =
         0.03667    0.00140    0.00440   -0.00337
C3    1   -0.041292    0.408134    0.315254    11.00000    0.03615    0.04149 =
         0.03955   -0.00288    0.00588    0.00294
C4    1   -0.125838    0.419105    0.349814    11.00000    0.03824    0.05533 =
         0.05383   -0.00322    0.00815    0.00903
AFIX  43
H4    2   -0.146227    0.464584    0.352850    11.00000   -1.20000
AFIX   0
C1    1    0.092559    0.450910    0.255063    11.00000    0.04358    0.03237 =
         0.06102    0.00008    0.01285   -0.00573
AFIX  43
H1    2    0.126374    0.488810    0.235490    11.00000   -1.20000
AFIX   0
C12   1   -0.010259    0.338581    0.311899    11.00000    0.03191    0.04039 =
         0.02745    0.00093    0.00212   -0.00330
C19   1    0.266640    0.436893    0.213558    11.00000    0.03050    0.03747 =
         0.05088    0.00078    0.00911   -0.00302
C2    1    0.011172    0.462879    0.283765    11.00000    0.04663    0.03752 =
         0.06269   -0.00103    0.01332    0.00426
AFIX  43
H2    2   -0.008957    0.508563    0.281979    11.00000   -1.20000
AFIX   0
C5    1   -0.176146    0.365353    0.377835    11.00000    0.03258    0.07469 =
         0.04998   -0.00234    0.01020    0.00165
AFIX  43
H5    2   -0.230350    0.374276    0.401140    11.00000   -1.20000
AFIX   0
C24   1    0.277185    0.463969    0.042089    11.00000    0.05221    0.03921 =
         0.04926   -0.00134    0.01184   -0.00957
AFIX  43
H24   2    0.248668    0.443891   -0.068430    11.00000   -1.20000
AFIX   0
C22   1    0.373463    0.552887    0.189759    11.00000    0.02922    0.03431 =
         0.09028    0.00655    0.01271   -0.00034
C9    1   -0.089736    0.156695    0.354999    11.00000    0.05549    0.04725 =
         0.04001    0.00034    0.00600   -0.01816
AFIX  43
H9    2   -0.071280    0.110704    0.349747    11.00000   -1.20000
AFIX   0
C7    1   -0.198691    0.237271    0.396243    11.00000    0.03844    0.07830 =
         0.04624   -0.00187    0.00866   -0.01754
AFIX  43
H7    2   -0.253132    0.245050    0.419569    11.00000   -1.20000
AFIX   0
C23   1    0.329597    0.520656    0.031458    11.00000    0.05320    0.04379 =
         0.06790    0.00914    0.02435   -0.00088
AFIX  43
H23   2    0.335489    0.537687   -0.086900    11.00000   -1.20000
AFIX   0
C21   1    0.359862    0.526272    0.362015    11.00000    0.05907    0.05993 =
         0.07537   -0.00496   -0.01002   -0.02272
AFIX  43
H21   2    0.387313    0.547011    0.472628    11.00000   -1.20000
AFIX   0
C8    1   -0.170506    0.169822    0.386106    11.00000    0.05356    0.06671 =
         0.04863    0.00213    0.00714   -0.03016
AFIX  43
H8    2   -0.206265    0.132642    0.400370    11.00000   -1.20000
AFIX   0
C20   1    0.307041    0.470126    0.374877    11.00000    0.06847    0.06308 =
         0.05645    0.00350    0.00147   -0.02471
AFIX  43
H20   2    0.298550    0.454523    0.492867    11.00000   -1.20000
AFIX   0
C25   1    0.436115    0.612674    0.181107    11.00000    0.03954    0.03613 =
         0.13595    0.00477    0.01707   -0.00750
C28   1    0.421829    0.647640   -0.013970    11.00000    0.09723    0.08117 =
         0.17734    0.04982    0.02949   -0.03332
AFIX 137
H28A  2    0.435674    0.615228   -0.106212    11.00000   -1.50000
H28B  2    0.457161    0.688296   -0.010767    11.00000   -1.50000
H28C  2    0.363713    0.661271   -0.046980    11.00000   -1.50000
AFIX   0
C26   1    0.524882    0.583350    0.214571    11.00000    0.03465    0.06517 =
         0.26276    0.02302    0.01441   -0.00489
AFIX 137
H26A  2    0.538108    0.565626    0.341150    11.00000   -1.50000
H26B  2    0.564093    0.619705    0.197121    11.00000   -1.50000
H26C  2    0.528747    0.546121    0.126665    11.00000   -1.50000
AFIX   0
C27   1    0.425312    0.669359    0.321936    11.00000    0.09787    0.05654 =
         0.20455   -0.03043    0.03116   -0.03214
AFIX 137
H27A  2    0.366259    0.677001    0.321837    11.00000   -1.50000
H27B  2    0.450672    0.711924    0.287650    11.00000   -1.50000
H27C  2    0.452145    0.655151    0.445754    11.00000   -1.50000
AFIX   0
O1    5    0.221708    0.174981    0.215671    11.00000    0.05265    0.03545 =
         0.06351   -0.00031    0.01594    0.00625
AFIX 147
H1A   2    0.270057    0.176724    0.193361    11.00000   -1.50000
AFIX   0
HKLF 4


REM  MI19001_270K_refinalized in P21/c #14
REM wR2 = 0.1080, GooF = S = 1.065, Restrained GooF = 1.064 for all data
REM R1 = 0.0513 for 3291 Fo > 4sig(Fo) and 0.0908 for all 4863 data
REM 284 parameters refined using 18 restraints

END

WGHT      0.0327      1.3232

REM Highest difference peak  0.486,  deepest hole -0.395,  1-sigma level  0.061
Q1    1   0.4809  0.6374  0.4669  11.00000  0.05    0.49
Q2    1   0.3755  0.2968  0.3339  11.00000  0.05    0.44
Q3    1   0.3435  0.2922 -0.0093  11.00000  0.05    0.24
Q4    1   0.2836  0.4248 -0.0249  11.00000  0.05    0.23
Q5    1   0.3600  0.5367  0.6631  11.00000  0.05    0.22
Q6    1   0.4197  0.6579  0.5193  11.00000  0.05    0.22
Q7    1   0.2196  0.1635  0.0335  11.00000  0.05    0.21
Q8    1   0.4130  0.6660  0.1456  11.00000  0.05    0.21
Q9    1   0.3622  0.5609  0.5152  11.00000  0.05    0.21
Q10   1  -0.0362  0.3127  0.3374  11.00000  0.05    0.20
;
_shelx_res_checksum              16909
_olex2_submission_special_instructions 'No special instructions were received'
_oxdiff_exptl_absorpt_empirical_details 
;
Empirical correction (ABSPACK) includes:
- Absorption correction using spherical harmonics
- Frame scaling
- Detector area scaling
;
_oxdiff_exptl_absorpt_empirical_full_max 1.208
_oxdiff_exptl_absorpt_empirical_full_min 0.834
####################################################################### 
# 
# This file contains crystal structure data downloaded from the 
# Cambridge Structural Database (CSD) hosted by the Cambridge 
# Crystallographic Data Centre (CCDC).
# 
# Full information about CCDC data access policies and citation 
# guidelines are available at http://www.ccdc.cam.ac.uk/access/V1 
# 
# Audit and citation data items may have been added by the CCDC. 
# Please retain this information to preserve the provenance of 
# this file and to allow appropriate attribution of the data. 
# 
#######################################################################

data_s5385l
_database_code_depnum_ccdc_archive 'CCDC 1961367'
loop_
_audit_author_name
_audit_author_address
'Marina Uzelac'
;University of Edinburgh
United Kingdom
;
_audit_update_record             
;
2019-10-25 deposited with the CCDC.	2020-02-26 downloaded from the CCDC.
;
_audit_creation_date             2018-12-17
_audit_creation_method           
;
Olex2 1.2
(compiled 2018.05.29 svn.r3508 for OlexSys, GUI svn.r5506)
;
_shelx_SHELXL_version_number     2018/1
_chemical_name_common            ?
_chemical_name_systematic        ?
_chemical_formula_moiety         '2(C50 H54 B2 Br2)'
_chemical_formula_sum            'C100 H108 B4 Br4'
_chemical_formula_weight         1672.74
_chemical_melting_point          ?
loop_
_atom_type_symbol
_atom_type_description
_atom_type_scat_dispersion_real
_atom_type_scat_dispersion_imag
_atom_type_scat_source
C C 0.0181 0.0091 'International Tables Vol C Tables 4.2.6.8 and 6.1.1.4'
H H 0.0000 0.0000 'International Tables Vol C Tables 4.2.6.8 and 6.1.1.4'
B B 0.0090 0.0039 'International Tables Vol C Tables 4.2.6.8 and 6.1.1.4'
Br Br -0.6763 1.2805 'International Tables Vol C Tables 4.2.6.8 and 6.1.1.4'

_shelx_space_group_comment       
;
The symmetry employed for this shelxl refinement is uniquely defined
by the following loop, which should always be used as a source of
symmetry information in preference to the above space-group names.
They are only intended as comments.
;
_space_group_crystal_system      triclinic
_space_group_IT_number           2
_space_group_name_H-M_alt        'P -1'
_space_group_name_Hall           '-P 1'
loop_
_space_group_symop_operation_xyz
'x, y, z'
'-x, -y, -z'

_cell_length_a                   8.0182(3)
_cell_length_b                   16.5443(7)
_cell_length_c                   17.4491(8)
_cell_angle_alpha                64.933(4)
_cell_angle_beta                 86.117(3)
_cell_angle_gamma                77.027(3)
_cell_volume                     2042.19(16)
_cell_formula_units_Z            1
_cell_measurement_reflns_used    7998
_cell_measurement_temperature    99.8(5)
_cell_measurement_theta_max      68.1390
_cell_measurement_theta_min      2.9750
_shelx_estimated_absorpt_T_max   0.942
_shelx_estimated_absorpt_T_min   0.820
_exptl_absorpt_coefficient_mu    2.763
_exptl_absorpt_correction_T_max  1.00000
_exptl_absorpt_correction_T_min  0.66623
_exptl_absorpt_correction_type   multi-scan
_exptl_absorpt_process_details   
;
CrysAlisPro 1.171.40.26a (Rigaku Oxford Diffraction, 2018)
Empirical absorption correction using spherical harmonics,
 implemented in SCALE3 ABSPACK scaling algorithm.
;
_exptl_absorpt_special_details   ?
_exptl_crystal_colour            'clear red'
_exptl_crystal_colour_lustre     clear
_exptl_crystal_colour_primary    red
_exptl_crystal_density_diffrn    1.360
_exptl_crystal_density_meas      ?
_exptl_crystal_density_method    ?
_exptl_crystal_description       block
_exptl_crystal_F_000             868
_exptl_crystal_preparation       ?
_exptl_crystal_size_max          0.075
_exptl_crystal_size_mid          0.058
_exptl_crystal_size_min          0.022
_exptl_transmission_factor_max   ?
_exptl_transmission_factor_min   ?
_diffrn_reflns_av_R_equivalents  0.0441
_diffrn_reflns_av_unetI/netI     0.0511
_diffrn_reflns_Laue_measured_fraction_full 0.978
_diffrn_reflns_Laue_measured_fraction_max 0.977
_diffrn_reflns_limit_h_max       8
_diffrn_reflns_limit_h_min       -9
_diffrn_reflns_limit_k_max       19
_diffrn_reflns_limit_k_min       -19
_diffrn_reflns_limit_l_max       20
_diffrn_reflns_limit_l_min       -20
_diffrn_reflns_number            22412
_diffrn_reflns_point_group_measured_fraction_full 0.978
_diffrn_reflns_point_group_measured_fraction_max 0.977
_diffrn_reflns_theta_full        67.684
_diffrn_reflns_theta_max         68.245
_diffrn_reflns_theta_min         2.797
_diffrn_ambient_environment      N~2~
_diffrn_ambient_temperature      99.8(5)
_diffrn_detector                 'CCD plate'
_diffrn_detector_area_resol_mean 10.0000
_diffrn_measured_fraction_theta_full 0.978
_diffrn_measured_fraction_theta_max 0.977
_diffrn_measurement_details      
;
List of Runs (angles in degrees, time in seconds):

  # Type    Start    End  Width  t~exp~   \w     \q     \k     \f   Frames
#--------------------------------------------------------------------------
  1  \w     80.00 110.00   1.00    3.00    --   44.70  30.00-180.00   30
  2  \w    -44.00  93.00   1.00    3.00    --   44.70  60.00-150.00  137
  3  \w     95.00 134.00   1.00    3.00    --   44.70  60.00-150.00   39
  4  \w    -44.00   6.00   1.00    3.00    --   44.70  60.00  30.00   50
  5  \w     98.00 134.00   1.00    3.00    --   44.70  60.00  90.00   36
  6  \w    -43.00  90.00   1.00    3.00    --   44.70  60.00  90.00  133
  7  \w     66.00  93.00   1.00    3.00    --   44.70  60.00   0.00   27
  8  \w    -45.00  53.00   1.00    3.00    --   44.70  60.00-180.00   98
  9  \w    -44.00  24.00   1.00    3.00    --   44.70  60.00 -60.00   68
 10  \w     84.00 112.00   1.00    3.00    --   44.70  60.00  30.00   28
 11  \w    -43.00 -16.00   1.00    3.00    --   44.70  60.00   0.00   27
 12  \w     23.00  49.00   1.00   10.00    --  108.20  50.00 -30.00   26
 13  \w     97.00 197.00   1.00   10.00    --  108.20  50.00  90.00  100
 14  \w     52.00 105.00   1.00   10.00    --  108.20  50.00 -30.00   53
 15  \w    130.00 191.00   1.00   10.00    --  108.20  50.00 -90.00   61
 16  \w     53.00  87.00   1.00   10.00    --  108.20  50.00  90.00   34
 17  \w     91.00 196.00   1.00   10.00    --  108.20  50.00-180.00  105
 18  \w     83.00 175.00   1.00   10.00    --  108.20  50.00-150.00   92
 19  \w    109.00 158.00   1.00   10.00    --  108.20  50.00 120.00   49
 20  \w     19.00 198.00   1.00   10.00    --  108.20  10.00   0.00  179
 21  \w     50.00  77.00   1.00   10.00    --  108.20  50.00-180.00   27
 22  \w     95.00 196.00   1.00   10.00    --  108.20  50.00 150.00  101
 23  \w     80.00 126.00   1.00   10.00    --  108.20  50.00-120.00   46
 24  \w     20.00  47.00   1.00   10.00    --  108.20  50.00 150.00   27
 25  \w    111.00 197.00   1.00   10.00    --  108.20  50.00 -30.00   86
 26  \w    146.00 173.00   1.00   10.00    --  108.20  50.00  30.00   27
 27  \w     21.00 196.00   1.00   10.00    --  108.20  50.00 -60.00  175
;
_diffrn_measurement_device       'four-circle diffractometer'
_diffrn_measurement_device_type  'XtaLAB AFC11 (RINC): quarter-chi single'
_diffrn_measurement_method       '\w scans'
_diffrn_orient_matrix_type       
'CrysAlisPro convention (1999,Acta A55,543-557)'
_diffrn_orient_matrix_UB_11      0.0187266000
_diffrn_orient_matrix_UB_12      -0.0447332000
_diffrn_orient_matrix_UB_13      0.0973128000
_diffrn_orient_matrix_UB_21      -0.0583892000
_diffrn_orient_matrix_UB_22      0.0948019000
_diffrn_orient_matrix_UB_23      0.0010648000
_diffrn_orient_matrix_UB_31      -0.1874891000
_diffrn_orient_matrix_UB_32      -0.0099892000
_diffrn_orient_matrix_UB_33      0.0062049000
_diffrn_oxdiff_ac4_digest_frames 
;
013ea0ff094b66a9b768e70e4a74c82dc700026825f
;
_diffrn_radiation_monochromator  mirror
_diffrn_radiation_probe          x-ray
_diffrn_radiation_type           CuK\a
_diffrn_radiation_wavelength     1.54184
_diffrn_source                   'Rotating-anode X-ray tube (dual wavelength)'
_diffrn_source_type              'Rigaku (Cu) X-ray DW Source'
_reflns_Friedel_coverage         0.000
_reflns_Friedel_fraction_full    .
_reflns_Friedel_fraction_max     .
_reflns_number_gt                6080
_reflns_number_total             7310
_reflns_odcompleteness_completeness 97.69
_reflns_odcompleteness_iscentric 1
_reflns_odcompleteness_theta     68.13
_reflns_special_details          
;
 Reflections were merged by SHELXL according to the crystal
 class for the calculation of statistics and refinement.
 
 _reflns_Friedel_fraction is defined as the number of unique
 Friedel pairs measured divided by the number that would be
 possible theoretically, ignoring centric projections and
 systematic absences.
;
_reflns_threshold_expression     'I > 2\s(I)'
_computing_cell_refinement       'CrysAlisPro 1.171.40.26a (Rigaku OD, 2018)'
_computing_data_collection       'CrysAlisPro 1.171.40.26a (Rigaku OD, 2018)'
_computing_data_reduction        'CrysAlisPro 1.171.40.26a (Rigaku OD, 2018)'
_computing_molecular_graphics    'Olex2 (Dolomanov et al., 2009)'
_computing_publication_material  'Olex2 (Dolomanov et al., 2009)'
_computing_structure_refinement  'ShelXL (Sheldrick, 2015)'
_computing_structure_solution    'ShelXT (Sheldrick, 2015)'
_refine_diff_density_max         0.954
_refine_diff_density_min         -1.445
_refine_diff_density_rms         0.070
_refine_ls_extinction_coef       .
_refine_ls_extinction_method     none
_refine_ls_goodness_of_fit_ref   1.044
_refine_ls_hydrogen_treatment    constr
_refine_ls_matrix_type           full
_refine_ls_number_parameters     541
_refine_ls_number_reflns         7310
_refine_ls_number_restraints     225
_refine_ls_R_factor_all          0.0552
_refine_ls_R_factor_gt           0.0457
_refine_ls_restrained_S_all      1.087
_refine_ls_shift/su_max          0.003
_refine_ls_shift/su_mean         0.000
_refine_ls_structure_factor_coef Fsqd
_refine_ls_weighting_details     
'w=1/[\s^2^(Fo^2^)+(0.0557P)^2^+2.2522P] where P=(Fo^2^+2Fc^2^)/3'
_refine_ls_weighting_scheme      calc
_refine_ls_wR_factor_gt          0.1204
_refine_ls_wR_factor_ref         0.1272
_refine_special_details          ?
_olex2_refinement_description    
;
1. Fixed Uiso
 At 1.2 times of:
  All C(H) groups, All C(H,H) groups, All C(H,H,H,H) groups
 At 1.5 times of:
  All C(H,H,H) groups
2. Restrained distances
 C31-C0 = C30-C31 = C29-C30 = C0AA-C0 = C0AA-C01H = C28-C29 = C27-C28 = C4A-
 C01H = C4A-C1A = C27-C26
 1.54 with sigma of 0.02
 C26-C28 = C1A-C01H = C27-C29 = C28-C30 = C01H-C0 = C29-C31 = C0AA-C31 = C4A-
 C0AA
 2.4 with sigma of 0.02
3. Uiso/Uaniso restraints and constraints
C30 \\sim C29 \\sim C28 \\sim C26 \\sim C27 \\sim C0 \\sim C0AA \\sim C01H
\\sim C1A \\sim C4A: within 2A with sigma of 0.04 and sigma for terminal atoms
of 0.08
4. Rigid body (RIGU) restrains
 C30, C29, C28, C27, C0, C0AA, C01H, C1A, C4A, C26, C31
 with sigma for 1-2 distances of 0.004 and sigma for 1-3 distances of 0.004
 C4, C3, C2, C1, C5
 with sigma for 1-2 distances of 0.004 and sigma for 1-3 distances of 0.004
5. Others
 Fixed Sof: H31A(0.5) H31B(0.5) H01C(0.5) H01D(0.5) C30(0.5) H30A(0.5)
 H30B(0.5) C29(0.5) H29A(0.5) H29B(0.5) C28(0.5) H28A(0.5) H28B(0.5) C26(0.5)
 H26A(0.5) H26B(0.5) H26C(0.5) C27(0.5) H27A(0.5) H27B(0.5) C0(0.5) H0A(0.5)
 H0B(0.5) C0AA(0.5) H0AA(0.5) H0AB(0.5) C01H(0.5) H01Q(0.5) H01R(0.5) C1A(0.5)
 H1AA(0.5) H1AB(0.5) H1AC(0.5) C4A(0.5) H4AA(0.5) H4AB(0.5)
6.a Secondary CH2 refined with riding coordinates:
 C6(H6A,H6B), C5(H5A,H5B), C4(H4A,H4B), C31(H31A,H31B), C31(H01C,H01D),
 C30(H30A,H30B), C3(H3A,H3B), C2(H2A,H2B), C29(H29A,H29B), C28(H28A,H28B),
 C27(H27A,H27B), C0(H0A,H0B), C0AA(H0AA,H0AB), C01H(H01Q,H01R), C4A(H4AA,H4AB)
6.b Aromatic/amide H refined with riding coordinates:
 C10(H10), C15(H15), C36(H36), C11(H11), C35(H35), C41(H41), C20(H20),
 C23(H23), C45(H45), C48(H48)
6.c Idealised Me refined as rotating group:
 C25(H25A,H25B,H25C), C50(H50A,H50B,H50C), C19(H19A,H19B,H19C), C22(H22A,H22B,
 H22C), C47(H47A,H47B,H47C), C44(H44A,H44B,H44C), C1(H1A,H1B,H1C), C26(H26A,
 H26B,H26C), C1A(H1AA,H1AB,H1AC)
;
_atom_sites_solution_hydrogens   geom
_atom_sites_solution_primary     dual
_atom_sites_solution_secondary   ?
loop_
_atom_site_label
_atom_site_type_symbol
_atom_site_fract_x
_atom_site_fract_y
_atom_site_fract_z
_atom_site_U_iso_or_equiv
_atom_site_adp_type
_atom_site_occupancy
_atom_site_site_symmetry_order
_atom_site_calc_flag
_atom_site_refinement_flags_posn
_atom_site_refinement_flags_adp
_atom_site_refinement_flags_occupancy
_atom_site_disorder_assembly
_atom_site_disorder_group
Br1 Br 0.99179(4) 1.30438(2) -0.11522(2) 0.04286(12) Uani 1 1 d . . . . .
Br2 Br 0.35039(6) 0.16324(3) 0.38871(2) 0.05621(14) Uani 1 1 d . . . . .
C12 C 0.6273(4) 0.92134(19) 0.10040(18) 0.0309(6) Uani 1 1 d . . . . .
C13 C 0.5728(4) 0.99832(19) 0.02249(17) 0.0288(6) Uani 1 1 d . . . . .
C37 C 0.1096(4) 0.4411(2) 0.60718(19) 0.0341(6) Uani 1 1 d . . . . .
C9 C 0.8123(4) 1.0639(2) 0.03343(18) 0.0311(6) Uani 1 1 d . . . . .
C14 C 0.6634(4) 1.07002(19) -0.01077(17) 0.0297(6) Uani 1 1 d . . . . .
C34 C 0.2228(4) 0.3058(2) 0.54407(19) 0.0339(6) Uani 1 1 d . . . . .
C16 C 0.3958(4) 0.8515(2) 0.08889(18) 0.0319(6) Uani 1 1 d . . . . .
C39 C 0.1115(4) 0.3900(2) 0.49324(18) 0.0319(6) Uani 1 1 d . . . . .
C6 C 1.0721(4) 1.1231(2) 0.04905(19) 0.0358(7) Uani 1 1 d . . . . .
H6A H 1.155308 1.151839 0.010059 0.043 Uiso 1 1 calc R . . . .
H6B H 1.122689 1.058505 0.078913 0.043 Uiso 1 1 calc R . . . .
C8 C 0.8592(4) 1.2113(2) -0.07267(19) 0.0352(7) Uani 1 1 d . . . . .
C10 C 0.8605(4) 0.9865(2) 0.11070(18) 0.0354(7) Uani 1 1 d . . . . .
H10 H 0.956775 0.981603 0.140613 0.042 Uiso 1 1 calc R . . . .
C7 C 0.9137(4) 1.1350(2) -0.00017(18) 0.0326(6) Uani 1 1 d . . . . .
C15 C 0.5368(4) 0.8502(2) 0.13049(18) 0.0338(6) Uani 1 1 d . . . . .
H15 H 0.574479 0.799849 0.181085 0.041 Uiso 1 1 calc R . . . .
C38 C 0.0556(4) 0.4574(2) 0.52480(18) 0.0313(6) Uani 1 1 d . . . . .
C36 C 0.2227(4) 0.3583(2) 0.65531(19) 0.0355(7) Uani 1 1 d . . . . .
H36 H 0.261022 0.347264 0.708681 0.043 Uiso 1 1 calc R . . . .
C11 C 0.7714(4) 0.9187(2) 0.14311(18) 0.0359(7) Uani 1 1 d . . . . .
H11 H 0.807228 0.869480 0.194733 0.043 Uiso 1 1 calc R . . . .
C42 C 0.0384(4) 0.3480(2) 0.2884(2) 0.0368(7) Uani 1 1 d . . . . .
C17 C 0.3680(4) 0.6808(2) 0.20543(19) 0.0355(7) Uani 1 1 d . . . . .
C24 C 0.4904(4) 0.6089(2) 0.1991(2) 0.0381(7) Uani 1 1 d . . . . .
C40 C 0.0564(4) 0.4074(2) 0.40967(19) 0.0338(6) Uani 1 1 d . . . . .
C35 C 0.2770(4) 0.2935(2) 0.62429(19) 0.0361(7) Uani 1 1 d . . . . .
H35 H 0.352386 0.239516 0.657361 0.043 Uiso 1 1 calc R . . . .
C41 C -0.0504(4) 0.4900(2) 0.36261(19) 0.0351(7) Uani 1 1 d . . . . .
H41 H -0.085654 0.501477 0.308594 0.042 Uiso 1 1 calc R . . . .
C5 C 1.0299(4) 1.1656(3) 0.1129(2) 0.0446(8) Uani 1 1 d . U . . .
H5A H 0.968241 1.228465 0.083477 0.054 Uiso 1 1 calc R . . . .
H5B H 0.954792 1.132794 0.154752 0.054 Uiso 1 1 calc R . . . .
C18 C 0.3000(4) 0.6689(2) 0.2846(2) 0.0420(8) Uani 1 1 d . . . . .
C49 C 0.0977(4) 0.4013(2) 0.2100(2) 0.0426(8) Uani 1 1 d . . . . .
C25 C 0.5630(5) 0.6180(2) 0.1148(2) 0.0472(8) Uani 1 1 d . . . . .
H25A H 0.474314 0.621754 0.078339 0.071 Uiso 1 1 calc GR . . . .
H25B H 0.653124 0.565757 0.122597 0.071 Uiso 1 1 calc GR . . . .
H25C H 0.607859 0.672441 0.089505 0.071 Uiso 1 1 calc GR . . . .
C32 C 0.2895(4) 0.2352(2) 0.5130(2) 0.0378(7) Uani 1 1 d . . . . .
C43 C -0.1048(5) 0.3127(3) 0.2902(2) 0.0493(8) Uani 1 1 d . . . . .
C20 C 0.3532(4) 0.5872(3) 0.3553(2) 0.0497(9) Uani 1 1 d . . . . .
H20 H 0.306271 0.580107 0.407352 0.060 Uiso 1 1 calc R . . . .
C50 C 0.2535(5) 0.4390(3) 0.2060(2) 0.0534(9) Uani 1 1 d . . . . .
H50A H 0.225540 0.487457 0.224331 0.080 Uiso 1 1 calc GR . . . .
H50B H 0.291498 0.462306 0.148872 0.080 Uiso 1 1 calc GR . . . .
H50C H 0.342917 0.391358 0.242297 0.080 Uiso 1 1 calc GR . . . .
C23 C 0.5413(4) 0.5277(2) 0.2714(2) 0.0450(8) Uani 1 1 d . . . . .
H23 H 0.622316 0.480106 0.266779 0.054 Uiso 1 1 calc R . . . .
C45 C -0.1900(5) 0.3329(3) 0.2148(3) 0.0519(9) Uani 1 1 d . . . . .
H45 H -0.286031 0.309227 0.217134 0.062 Uiso 1 1 calc R . . . .
C33 C 0.2477(4) 0.2511(2) 0.4326(2) 0.0396(7) Uani 1 1 d . . . . .
C48 C 0.0088(5) 0.4198(3) 0.1360(2) 0.0517(9) Uani 1 1 d . . . . .
H48 H 0.048213 0.455589 0.083920 0.062 Uiso 1 1 calc R . . . .
C46 C -0.1353(5) 0.3866(3) 0.1378(2) 0.0492(9) Uani 1 1 d . . . . .
C21 C 0.4745(4) 0.5161(2) 0.3496(2) 0.0511(10) Uani 1 1 d . . . . .
C4 C 1.1864(5) 1.1639(3) 0.1580(2) 0.0458(8) Uani 1 1 d . U . . .
H4A H 1.149232 1.187102 0.200299 0.055 Uiso 1 1 calc R . . . .
H4B H 1.247991 1.100978 0.187273 0.055 Uiso 1 1 calc R . . . .
C31 C 0.4098(5) 0.1480(2) 0.5712(2) 0.0497(9) Uani 1 1 d D U . . .
H31A H 0.409838 0.100092 0.553139 0.060 Uiso 0.5 1 calc R . P A 1
H31B H 0.367719 0.128852 0.628306 0.060 Uiso 0.5 1 calc R . P A 1
H01C H 0.397874 0.098297 0.557905 0.060 Uiso 0.5 1 calc R . P B 2
H01D H 0.375920 0.133389 0.629229 0.060 Uiso 0.5 1 calc R . P B 2
C19 C 0.1675(5) 0.7442(3) 0.2934(2) 0.0546(10) Uani 1 1 d . . . . .
H19A H 0.213523 0.797972 0.275613 0.082 Uiso 1 1 calc GR . . . .
H19B H 0.136023 0.725440 0.351543 0.082 Uiso 1 1 calc GR . . . .
H19C H 0.068247 0.757385 0.258826 0.082 Uiso 1 1 calc GR . . . .
B2 B 0.1179(5) 0.3354(2) 0.3741(2) 0.0369(8) Uani 1 1 d . . . . .
C30 C 0.5939(15) 0.1598(13) 0.5721(13) 0.064(5) Uani 0.5 1 d D U P C 1
H30A H 0.625395 0.192293 0.514200 0.076 Uiso 0.5 1 calc R . P C 1
H30B H 0.596623 0.197808 0.601578 0.076 Uiso 0.5 1 calc R . P C 1
C22 C 0.5306(5) 0.4271(3) 0.4268(3) 0.0727(15) Uani 1 1 d . . . . .
H22A H 0.650647 0.417331 0.438407 0.109 Uiso 1 1 calc GR . . . .
H22B H 0.509842 0.377583 0.416514 0.109 Uiso 1 1 calc GR . . . .
H22C H 0.467035 0.429904 0.474608 0.109 Uiso 1 1 calc GR . . . .
C47 C -0.2335(6) 0.4110(3) 0.0568(3) 0.0643(11) Uani 1 1 d . . . . .
H47A H -0.325485 0.379310 0.069760 0.097 Uiso 1 1 calc GR . . . .
H47B H -0.157782 0.393522 0.018774 0.097 Uiso 1 1 calc GR . . . .
H47C H -0.279289 0.475762 0.030563 0.097 Uiso 1 1 calc GR . . . .
B1 B 0.3027(4) 0.7714(2) 0.1244(2) 0.0338(7) Uani 1 1 d . . . . .
C3 C 1.3070(7) 1.2191(4) 0.1001(3) 0.0777(15) Uani 1 1 d . U . . .
H3A H 1.241919 1.279884 0.065571 0.093 Uiso 1 1 calc R . . . .
H3B H 1.355006 1.191058 0.062357 0.093 Uiso 1 1 calc R . . . .
C44 C -0.1675(6) 0.2516(4) 0.3738(3) 0.0777(14) Uani 1 1 d . . . . .
H44A H -0.082382 0.196063 0.399632 0.116 Uiso 1 1 calc GR . . . .
H44B H -0.271872 0.237425 0.364420 0.116 Uiso 1 1 calc GR . . . .
H44C H -0.187939 0.282421 0.410467 0.116 Uiso 1 1 calc GR . . . .
C2 C 1.4540(9) 1.2278(5) 0.1455(3) 0.098(2) Uani 1 1 d . U . . .
H2A H 1.524728 1.264010 0.103501 0.118 Uiso 1 1 calc R . . . .
H2B H 1.406838 1.260289 0.179778 0.118 Uiso 1 1 calc R . . . .
C1 C 1.5651(7) 1.1367(6) 0.2014(5) 0.115(2) Uani 1 1 d . U . . .
H1A H 1.613413 1.104378 0.167811 0.172 Uiso 1 1 calc GR . . . .
H1B H 1.496902 1.101285 0.244442 0.172 Uiso 1 1 calc GR . . . .
H1C H 1.655596 1.146580 0.227521 0.172 Uiso 1 1 calc GR . . . .
C29 C 0.7263(12) 0.0726(8) 0.6129(7) 0.070(3) Uani 0.5 1 d D U P C 1
H29A H 0.666298 0.029728 0.655203 0.084 Uiso 0.5 1 calc R . P C 1
H29B H 0.756064 0.050321 0.569512 0.084 Uiso 0.5 1 calc R . P C 1
C28 C 0.8768(13) 0.0614(7) 0.6509(7) 0.082(3) Uani 0.5 1 d D U P C 1
H28A H 0.842689 0.051983 0.707986 0.098 Uiso 0.5 1 calc R . P C 1
H28B H 0.897481 0.122857 0.625284 0.098 Uiso 0.5 1 calc R . P C 1
C26 C 1.1336(12) 0.0092(8) 0.5830(7) 0.088(3) Uani 0.5 1 d D U P C 1
H26A H 1.091766 -0.029843 0.564595 0.132 Uiso 0.5 1 calc GR . P C 1
H26B H 1.254878 -0.012192 0.594363 0.132 Uiso 0.5 1 calc GR . P C 1
H26C H 1.110436 0.070504 0.539559 0.132 Uiso 0.5 1 calc GR . P C 1
C27 C 1.0430(13) 0.0077(8) 0.6647(7) 0.095(3) Uani 0.5 1 d D U P C 1
H27A H 1.038677 -0.054892 0.702085 0.114 Uiso 0.5 1 calc R . P C 1
H27B H 1.111139 0.028862 0.693351 0.114 Uiso 0.5 1 calc R . P C 1
C0 C 0.5972(16) 0.1543(11) 0.5647(14) 0.060(4) Uani 0.5 1 d D U P C 2
H0A H 0.608078 0.213667 0.559450 0.072 Uiso 0.5 1 calc R . P C 2
H0B H 0.646341 0.145765 0.515598 0.072 Uiso 0.5 1 calc R . P C 2
C0AA C 0.6921(12) 0.0751(7) 0.6496(6) 0.066(3) Uani 0.5 1 d D U P C 2
H0AA H 0.670594 0.015607 0.661494 0.079 Uiso 0.5 1 calc R . P C 2
H0AB H 0.667952 0.088924 0.698539 0.079 Uiso 0.5 1 calc R . P C 2
C01H C 0.9041(13) 0.0886(8) 0.6085(7) 0.090(4) Uani 0.5 1 d D U P C 2
H01Q H 0.899912 0.138785 0.552963 0.108 Uiso 0.5 1 calc R . P C 2
H01R H 0.977174 0.094498 0.647097 0.108 Uiso 0.5 1 calc R . P C 2
C1A C 1.102(3) -0.0601(11) 0.6457(10) 0.187(9) Uani 0.5 1 d D U P C 2
H1AA H 1.169050 -0.031205 0.665924 0.281 Uiso 0.5 1 calc GR . P C 2
H1AB H 1.166920 -0.079264 0.605611 0.281 Uiso 0.5 1 calc GR . P C 2
H1AC H 1.075491 -0.112337 0.692396 0.281 Uiso 0.5 1 calc GR . P C 2
C4A C 0.9493(11) 0.0025(7) 0.6060(7) 0.078(2) Uani 0.5 1 d D U P C 2
H4AA H 0.952795 0.013327 0.546861 0.094 Uiso 0.5 1 calc R . P C 2
H4AB H 0.856043 -0.028194 0.630101 0.094 Uiso 0.5 1 calc R . P C 2

loop_
_atom_site_aniso_label
_atom_site_aniso_U_11
_atom_site_aniso_U_22
_atom_site_aniso_U_33
_atom_site_aniso_U_23
_atom_site_aniso_U_13
_atom_site_aniso_U_12
Br1 0.0448(2) 0.0391(2) 0.0379(2) -0.00632(14) -0.00654(14) -0.01364(14)
Br2 0.0735(3) 0.0446(2) 0.0427(2) -0.02091(17) -0.00698(18) 0.00997(18)
C12 0.0322(15) 0.0268(14) 0.0237(14) -0.0040(11) -0.0052(11) 0.0013(11)
C13 0.0299(14) 0.0256(13) 0.0222(13) -0.0056(11) -0.0037(10) 0.0028(11)
C37 0.0336(16) 0.0351(16) 0.0290(15) -0.0087(12) -0.0023(11) -0.0072(12)
C9 0.0322(15) 0.0298(14) 0.0258(14) -0.0093(12) -0.0044(11) 0.0005(11)
C14 0.0315(14) 0.0274(14) 0.0235(14) -0.0077(11) -0.0035(11) 0.0019(11)
C34 0.0334(15) 0.0317(15) 0.0302(15) -0.0065(12) 0.0004(12) -0.0074(12)
C16 0.0328(15) 0.0286(14) 0.0244(14) -0.0050(12) -0.0041(11) 0.0015(11)
C39 0.0282(15) 0.0327(15) 0.0303(15) -0.0079(12) -0.0017(11) -0.0083(11)
C6 0.0333(16) 0.0360(16) 0.0330(16) -0.0112(13) -0.0059(12) -0.0027(12)
C8 0.0379(16) 0.0314(15) 0.0316(15) -0.0081(12) -0.0027(12) -0.0079(12)
C10 0.0347(16) 0.0362(16) 0.0266(15) -0.0074(12) -0.0082(12) -0.0002(12)
C7 0.0319(15) 0.0345(15) 0.0277(15) -0.0119(12) -0.0031(11) -0.0009(12)
C15 0.0343(15) 0.0295(15) 0.0251(14) -0.0030(12) -0.0056(11) 0.0019(12)
C38 0.0262(13) 0.0356(15) 0.0289(14) -0.0093(12) -0.0007(11) -0.0084(12)
C36 0.0355(16) 0.0367(16) 0.0282(15) -0.0076(12) -0.0046(12) -0.0068(13)
C11 0.0360(16) 0.0324(15) 0.0248(14) -0.0010(12) -0.0091(11) 0.0013(12)
C42 0.0366(17) 0.0356(16) 0.0394(17) -0.0184(14) -0.0039(13) -0.0034(13)
C17 0.0298(15) 0.0349(16) 0.0326(16) -0.0033(13) -0.0062(12) -0.0094(12)
C24 0.0362(17) 0.0295(15) 0.0424(18) -0.0063(13) -0.0104(13) -0.0097(12)
C40 0.0317(15) 0.0348(15) 0.0314(15) -0.0100(12) -0.0020(11) -0.0078(12)
C35 0.0353(16) 0.0311(15) 0.0320(16) -0.0046(12) -0.0023(12) -0.0051(12)
C41 0.0366(16) 0.0365(16) 0.0294(15) -0.0104(13) -0.0043(12) -0.0081(13)
C5 0.0402(18) 0.054(2) 0.0370(17) -0.0204(16) -0.0075(13) -0.0001(15)
C18 0.0315(16) 0.0465(18) 0.0332(16) -0.0017(14) -0.0042(12) -0.0090(13)
C49 0.0466(19) 0.0400(17) 0.0381(18) -0.0133(14) -0.0086(14) -0.0066(14)
C25 0.049(2) 0.0380(18) 0.050(2) -0.0172(16) -0.0069(15) -0.0016(15)
C32 0.0414(17) 0.0313(15) 0.0339(16) -0.0079(13) 0.0017(13) -0.0070(13)
C43 0.045(2) 0.054(2) 0.055(2) -0.0271(18) 0.0000(16) -0.0111(16)
C20 0.0333(17) 0.062(2) 0.0332(17) 0.0045(16) -0.0047(13) -0.0186(16)
C50 0.061(2) 0.058(2) 0.0375(19) -0.0085(16) -0.0053(16) -0.0264(18)
C23 0.0375(17) 0.0286(15) 0.056(2) -0.0030(15) -0.0153(15) -0.0074(13)
C45 0.0381(19) 0.058(2) 0.069(3) -0.035(2) -0.0063(17) -0.0092(16)
C33 0.0446(18) 0.0344(16) 0.0388(17) -0.0165(14) 0.0023(13) -0.0047(13)
C48 0.059(2) 0.052(2) 0.0402(19) -0.0138(16) -0.0099(16) -0.0123(17)
C46 0.049(2) 0.049(2) 0.054(2) -0.0287(18) -0.0149(16) 0.0001(16)
C21 0.0354(18) 0.0448(19) 0.048(2) 0.0115(16) -0.0150(15) -0.0184(15)
C4 0.0472(19) 0.052(2) 0.0355(17) -0.0153(15) -0.0048(14) -0.0102(15)
C31 0.070(2) 0.0327(17) 0.0344(18) -0.0088(14) -0.0062(16) 0.0034(16)
C19 0.0422(19) 0.069(2) 0.0368(19) -0.0125(17) 0.0006(14) -0.0007(17)
B2 0.0376(19) 0.0361(18) 0.0349(18) -0.0120(15) 0.0007(14) -0.0100(15)
C30 0.052(5) 0.072(10) 0.041(6) -0.012(6) -0.002(5) 0.015(5)
C22 0.044(2) 0.058(2) 0.068(3) 0.026(2) -0.0189(19) -0.0175(18)
C47 0.065(3) 0.065(3) 0.064(3) -0.029(2) -0.028(2) -0.004(2)
B1 0.0343(18) 0.0315(17) 0.0282(17) -0.0079(14) -0.0004(13) -0.0021(13)
C3 0.105(4) 0.100(4) 0.044(2) -0.025(2) 0.010(2) -0.065(3)
C44 0.064(3) 0.107(4) 0.073(3) -0.036(3) 0.015(2) -0.047(3)
C2 0.123(5) 0.152(5) 0.056(3) -0.047(3) 0.021(3) -0.101(4)
C1 0.054(3) 0.193(7) 0.157(6) -0.136(6) 0.006(3) -0.017(4)
C29 0.076(5) 0.071(6) 0.052(6) -0.030(5) -0.018(4) 0.021(4)
C28 0.096(6) 0.052(6) 0.073(7) -0.012(5) -0.049(5) 0.019(5)
C26 0.058(6) 0.074(6) 0.098(7) -0.002(6) -0.012(5) -0.017(5)
C27 0.085(6) 0.078(7) 0.084(6) -0.011(6) -0.037(5) 0.020(5)
C0 0.063(6) 0.039(6) 0.069(9) -0.024(5) -0.021(6) 0.018(5)
C0AA 0.081(6) 0.039(4) 0.073(7) -0.029(5) -0.044(5) 0.019(4)
C01H 0.077(6) 0.084(7) 0.059(7) -0.002(6) -0.023(5) 0.030(5)
C1A 0.263(18) 0.134(13) 0.090(10) -0.042(10) -0.043(11) 0.104(13)
C4A 0.056(5) 0.102(6) 0.082(6) -0.042(5) 0.009(4) -0.024(4)

_geom_special_details            
;
 All esds (except the esd in the dihedral angle between two l.s. planes)
 are estimated using the full covariance matrix.  The cell esds are taken
 into account individually in the estimation of esds in distances, angles
 and torsion angles; correlations between esds in cell parameters are only
 used when they are defined by crystal symmetry.  An approximate (isotropic)
 treatment of cell esds is used for estimating esds involving l.s. planes.
;
loop_
_geom_bond_atom_site_label_1
_geom_bond_atom_site_label_2
_geom_bond_distance
_geom_bond_site_symmetry_2
_geom_bond_publ_flag
Br1 C8 1.927(3) . ?
Br2 C33 1.923(3) . ?
C12 C13 1.423(4) . ?
C12 C15 1.413(4) . ?
C12 C11 1.400(4) . ?
C13 C13 1.428(6) 2_675 ?
C13 C14 1.421(4) . ?
C37 C38 1.425(4) . ?
C37 C36 1.406(4) . ?
C37 C41 1.426(5) 2_566 ?
C9 C14 1.426(4) . ?
C9 C10 1.412(4) . ?
C9 C7 1.472(4) . ?
C14 C16 1.442(4) 2_675 ?
C34 C39 1.424(4) . ?
C34 C35 1.411(4) . ?
C34 C32 1.470(5) . ?
C16 C15 1.375(4) . ?
C16 B1 1.544(5) . ?
C39 C38 1.417(4) . ?
C39 C40 1.442(4) . ?
C6 H6A 0.9700 . ?
C6 H6B 0.9700 . ?
C6 C7 1.511(4) . ?
C6 C5 1.535(5) . ?
C8 C7 1.364(4) . ?
C8 B1 1.534(5) 2_675 ?
C10 H10 0.9300 . ?
C10 C11 1.363(5) . ?
C15 H15 0.9300 . ?
C38 C38 1.428(6) 2_566 ?
C36 H36 0.9300 . ?
C36 C35 1.371(5) . ?
C11 H11 0.9300 . ?
C42 C49 1.397(5) . ?
C42 C43 1.394(5) . ?
C42 B2 1.579(5) . ?
C17 C24 1.402(5) . ?
C17 C18 1.401(5) . ?
C17 B1 1.572(4) . ?
C24 C25 1.504(5) . ?
C24 C23 1.396(4) . ?
C40 C41 1.377(4) . ?
C40 B2 1.538(5) . ?
C35 H35 0.9300 . ?
C41 H41 0.9300 . ?
C5 H5A 0.9700 . ?
C5 H5B 0.9700 . ?
C5 C4 1.514(5) . ?
C18 C20 1.389(5) . ?
C18 C19 1.500(5) . ?
C49 C50 1.502(5) . ?
C49 C48 1.400(5) . ?
C25 H25A 0.9600 . ?
C25 H25B 0.9600 . ?
C25 H25C 0.9600 . ?
C32 C33 1.364(5) . ?
C32 C31 1.520(4) . ?
C43 C45 1.398(5) . ?
C43 C44 1.511(6) . ?
C20 H20 0.9300 . ?
C20 C21 1.382(6) . ?
C50 H50A 0.9600 . ?
C50 H50B 0.9600 . ?
C50 H50C 0.9600 . ?
C23 H23 0.9300 . ?
C23 C21 1.382(6) . ?
C45 H45 0.9300 . ?
C45 C46 1.369(6) . ?
C33 B2 1.534(5) . ?
C48 H48 0.9300 . ?
C48 C46 1.379(5) . ?
C46 C47 1.519(5) . ?
C21 C22 1.514(4) . ?
C4 H4A 0.9700 . ?
C4 H4B 0.9700 . ?
C4 C3 1.508(6) . ?
C31 H31A 0.9700 . ?
C31 H31B 0.9700 . ?
C31 H01C 0.9700 . ?
C31 H01D 0.9700 . ?
C31 C30 1.533(14) . ?
C31 C0 1.522(13) . ?
C19 H19A 0.9600 . ?
C19 H19B 0.9600 . ?
C19 H19C 0.9600 . ?
C30 H30A 0.9700 . ?
C30 H30B 0.9700 . ?
C30 C29 1.503(14) . ?
C22 H22A 0.9600 . ?
C22 H22B 0.9600 . ?
C22 H22C 0.9600 . ?
C47 H47A 0.9600 . ?
C47 H47B 0.9600 . ?
C47 H47C 0.9600 . ?
C3 H3A 0.9700 . ?
C3 H3B 0.9700 . ?
C3 C2 1.528(7) . ?
C44 H44A 0.9600 . ?
C44 H44B 0.9600 . ?
C44 H44C 0.9600 . ?
C2 H2A 0.9700 . ?
C2 H2B 0.9700 . ?
C2 C1 1.513(10) . ?
C1 H1A 0.9600 . ?
C1 H1B 0.9600 . ?
C1 H1C 0.9600 . ?
C29 H29A 0.9700 . ?
C29 H29B 0.9700 . ?
C29 C28 1.354(12) . ?
C28 H28A 0.9700 . ?
C28 H28B 0.9700 . ?
C28 C27 1.398(11) . ?
C26 H26A 0.9600 . ?
C26 H26B 0.9600 . ?
C26 H26C 0.9600 . ?
C26 C27 1.548(13) . ?
C27 H27A 0.9700 . ?
C27 H27B 0.9700 . ?
C0 H0A 0.9700 . ?
C0 H0B 0.9700 . ?
C0 C0AA 1.598(15) . ?
C0AA H0AA 0.9700 . ?
C0AA H0AB 0.9700 . ?
C0AA C01H 1.823(13) . ?
C01H H01Q 0.9700 . ?
C01H H01R 0.9700 . ?
C01H C4A 1.407(13) . ?
C1A H1AA 0.9600 . ?
C1A H1AB 0.9600 . ?
C1A H1AC 0.9600 . ?
C1A C4A 1.413(13) . ?
C4A H4AA 0.9700 . ?
C4A H4AB 0.9700 . ?

loop_
_geom_angle_atom_site_label_1
_geom_angle_atom_site_label_2
_geom_angle_atom_site_label_3
_geom_angle
_geom_angle_site_symmetry_1
_geom_angle_site_symmetry_3
_geom_angle_publ_flag
C15 C12 C13 119.0(3) . . ?
C11 C12 C13 118.2(3) . . ?
C11 C12 C15 122.8(3) . . ?
C12 C13 C13 118.9(3) . 2_675 ?
C14 C13 C12 120.5(3) . . ?
C14 C13 C13 120.5(3) . 2_675 ?
C38 C37 C41 119.1(3) . 2_566 ?
C36 C37 C38 118.7(3) . . ?
C36 C37 C41 122.1(3) . 2_566 ?
C14 C9 C7 121.6(3) . . ?
C10 C9 C14 117.6(3) . . ?
C10 C9 C7 120.8(3) . . ?
C13 C14 C9 119.7(2) . . ?
C13 C14 C16 119.8(3) . 2_675 ?
C9 C14 C16 120.5(3) . 2_675 ?
C39 C34 C32 121.8(3) . . ?
C35 C34 C39 118.0(3) . . ?
C35 C34 C32 120.1(3) . . ?
C14 C16 B1 120.5(3) 2_675 . ?
C15 C16 C14 118.2(3) . 2_675 ?
C15 C16 B1 121.2(3) . . ?
C34 C39 C40 120.3(3) . . ?
C38 C39 C34 119.8(3) . . ?
C38 C39 C40 119.9(3) . . ?
H6A C6 H6B 108.0 . . ?
C7 C6 H6A 109.4 . . ?
C7 C6 H6B 109.4 . . ?
C7 C6 C5 111.3(3) . . ?
C5 C6 H6A 109.4 . . ?
C5 C6 H6B 109.4 . . ?
C7 C8 Br1 119.1(2) . . ?
C7 C8 B1 124.2(3) . 2_675 ?
B1 C8 Br1 116.7(2) 2_675 . ?
C9 C10 H10 118.8 . . ?
C11 C10 C9 122.5(3) . . ?
C11 C10 H10 118.8 . . ?
C9 C7 C6 118.8(3) . . ?
C8 C7 C9 119.6(3) . . ?
C8 C7 C6 121.6(3) . . ?
C12 C15 H15 118.3 . . ?
C16 C15 C12 123.5(3) . . ?
C16 C15 H15 118.3 . . ?
C37 C38 C38 118.6(3) . 2_566 ?
C39 C38 C37 120.4(3) . . ?
C39 C38 C38 121.0(3) . 2_566 ?
C37 C36 H36 119.7 . . ?
C35 C36 C37 120.6(3) . . ?
C35 C36 H36 119.7 . . ?
C12 C11 H11 119.3 . . ?
C10 C11 C12 121.5(3) . . ?
C10 C11 H11 119.3 . . ?
C49 C42 B2 121.6(3) . . ?
C43 C42 C49 118.7(3) . . ?
C43 C42 B2 119.4(3) . . ?
C24 C17 B1 120.5(3) . . ?
C18 C17 C24 118.7(3) . . ?
C18 C17 B1 120.8(3) . . ?
C17 C24 C25 120.3(3) . . ?
C23 C24 C17 119.4(3) . . ?
C23 C24 C25 120.2(3) . . ?
C39 C40 B2 120.5(3) . . ?
C41 C40 C39 118.3(3) . . ?
C41 C40 B2 121.2(3) . . ?
C34 C35 H35 118.8 . . ?
C36 C35 C34 122.5(3) . . ?
C36 C35 H35 118.8 . . ?
C37 C41 H41 118.5 2_566 . ?
C40 C41 C37 123.1(3) . 2_566 ?
C40 C41 H41 118.5 . . ?
C6 C5 H5A 108.9 . . ?
C6 C5 H5B 108.9 . . ?
H5A C5 H5B 107.7 . . ?
C4 C5 C6 113.6(3) . . ?
C4 C5 H5A 108.9 . . ?
C4 C5 H5B 108.9 . . ?
C17 C18 C19 120.0(3) . . ?
C20 C18 C17 120.4(3) . . ?
C20 C18 C19 119.6(3) . . ?
C42 C49 C50 119.9(3) . . ?
C42 C49 C48 119.2(3) . . ?
C48 C49 C50 120.9(3) . . ?
C24 C25 H25A 109.5 . . ?
C24 C25 H25B 109.5 . . ?
C24 C25 H25C 109.5 . . ?
H25A C25 H25B 109.5 . . ?
H25A C25 H25C 109.5 . . ?
H25B C25 H25C 109.5 . . ?
C34 C32 C31 118.1(3) . . ?
C33 C32 C34 119.6(3) . . ?
C33 C32 C31 122.3(3) . . ?
C42 C43 C45 120.3(4) . . ?
C42 C43 C44 119.9(3) . . ?
C45 C43 C44 119.7(4) . . ?
C18 C20 H20 119.4 . . ?
C21 C20 C18 121.3(3) . . ?
C21 C20 H20 119.4 . . ?
C49 C50 H50A 109.5 . . ?
C49 C50 H50B 109.5 . . ?
C49 C50 H50C 109.5 . . ?
H50A C50 H50B 109.5 . . ?
H50A C50 H50C 109.5 . . ?
H50B C50 H50C 109.5 . . ?
C24 C23 H23 119.1 . . ?
C21 C23 C24 121.8(3) . . ?
C21 C23 H23 119.1 . . ?
C43 C45 H45 119.3 . . ?
C46 C45 C43 121.4(4) . . ?
C46 C45 H45 119.3 . . ?
C32 C33 Br2 119.5(2) . . ?
C32 C33 B2 123.7(3) . . ?
B2 C33 Br2 116.8(2) . . ?
C49 C48 H48 118.9 . . ?
C46 C48 C49 122.1(4) . . ?
C46 C48 H48 118.9 . . ?
C45 C46 C48 118.2(3) . . ?
C45 C46 C47 120.8(4) . . ?
C48 C46 C47 121.0(4) . . ?
C20 C21 C23 118.4(3) . . ?
C20 C21 C22 120.8(4) . . ?
C23 C21 C22 120.8(4) . . ?
C5 C4 H4A 108.8 . . ?
C5 C4 H4B 108.8 . . ?
H4A C4 H4B 107.7 . . ?
C3 C4 C5 114.0(3) . . ?
C3 C4 H4A 108.8 . . ?
C3 C4 H4B 108.8 . . ?
C32 C31 H31A 109.0 . . ?
C32 C31 H31B 109.0 . . ?
C32 C31 H01C 108.8 . . ?
C32 C31 H01D 108.8 . . ?
C32 C31 C30 112.7(6) . . ?
C32 C31 C0 113.7(6) . . ?
H31A C31 H31B 107.8 . . ?
H01C C31 H01D 107.7 . . ?
C30 C31 H31A 109.0 . . ?
C30 C31 H31B 109.0 . . ?
C0 C31 H01C 108.8 . . ?
C0 C31 H01D 108.8 . . ?
C18 C19 H19A 109.5 . . ?
C18 C19 H19B 109.5 . . ?
C18 C19 H19C 109.5 . . ?
H19A C19 H19B 109.5 . . ?
H19A C19 H19C 109.5 . . ?
H19B C19 H19C 109.5 . . ?
C40 B2 C42 120.5(3) . . ?
C33 B2 C42 125.6(3) . . ?
C33 B2 C40 113.7(3) . . ?
C31 C30 H30A 108.4 . . ?
C31 C30 H30B 108.4 . . ?
H30A C30 H30B 107.5 . . ?
C29 C30 C31 115.4(13) . . ?
C29 C30 H30A 108.4 . . ?
C29 C30 H30B 108.4 . . ?
C21 C22 H22A 109.5 . . ?
C21 C22 H22B 109.5 . . ?
C21 C22 H22C 109.5 . . ?
H22A C22 H22B 109.5 . . ?
H22A C22 H22C 109.5 . . ?
H22B C22 H22C 109.5 . . ?
C46 C47 H47A 109.5 . . ?
C46 C47 H47B 109.5 . . ?
C46 C47 H47C 109.5 . . ?
H47A C47 H47B 109.5 . . ?
H47A C47 H47C 109.5 . . ?
H47B C47 H47C 109.5 . . ?
C16 B1 C17 123.2(3) . . ?
C8 B1 C16 113.4(3) 2_675 . ?
C8 B1 C17 123.4(3) 2_675 . ?
C4 C3 H3A 108.6 . . ?
C4 C3 H3B 108.6 . . ?
C4 C3 C2 114.7(4) . . ?
H3A C3 H3B 107.6 . . ?
C2 C3 H3A 108.6 . . ?
C2 C3 H3B 108.6 . . ?
C43 C44 H44A 109.5 . . ?
C43 C44 H44B 109.5 . . ?
C43 C44 H44C 109.5 . . ?
H44A C44 H44B 109.5 . . ?
H44A C44 H44C 109.5 . . ?
H44B C44 H44C 109.5 . . ?
C3 C2 H2A 108.9 . . ?
C3 C2 H2B 108.9 . . ?
H2A C2 H2B 107.7 . . ?
C1 C2 C3 113.3(5) . . ?
C1 C2 H2A 108.9 . . ?
C1 C2 H2B 108.9 . . ?
C2 C1 H1A 109.5 . . ?
C2 C1 H1B 109.5 . . ?
C2 C1 H1C 109.5 . . ?
H1A C1 H1B 109.5 . . ?
H1A C1 H1C 109.5 . . ?
H1B C1 H1C 109.5 . . ?
C30 C29 H29A 105.5 . . ?
C30 C29 H29B 105.5 . . ?
H29A C29 H29B 106.1 . . ?
C28 C29 C30 127.2(13) . . ?
C28 C29 H29A 105.5 . . ?
C28 C29 H29B 105.5 . . ?
C29 C28 H28A 102.1 . . ?
C29 C28 H28B 102.1 . . ?
C29 C28 C27 139.9(11) . . ?
H28A C28 H28B 104.8 . . ?
C27 C28 H28A 102.1 . . ?
C27 C28 H28B 102.1 . . ?
H26A C26 H26B 109.5 . . ?
H26A C26 H26C 109.5 . . ?
H26B C26 H26C 109.5 . . ?
C27 C26 H26A 109.5 . . ?
C27 C26 H26B 109.5 . . ?
C27 C26 H26C 109.5 . . ?
C28 C27 C26 114.2(9) . . ?
C28 C27 H27A 108.7 . . ?
C28 C27 H27B 108.7 . . ?
C26 C27 H27A 108.7 . . ?
C26 C27 H27B 108.7 . . ?
H27A C27 H27B 107.6 . . ?
C31 C0 H0A 110.5 . . ?
C31 C0 H0B 110.5 . . ?
C31 C0 C0AA 106.4(11) . . ?
H0A C0 H0B 108.6 . . ?
C0AA C0 H0A 110.5 . . ?
C0AA C0 H0B 110.5 . . ?
C0 C0AA H0AA 113.1 . . ?
C0 C0AA H0AB 113.1 . . ?
C0 C0AA C01H 92.9(8) . . ?
H0AA C0AA H0AB 110.5 . . ?
C01H C0AA H0AA 113.1 . . ?
C01H C0AA H0AB 113.1 . . ?
C0AA C01H H01Q 112.8 . . ?
C0AA C01H H01R 112.8 . . ?
H01Q C01H H01R 110.2 . . ?
C4A C01H C0AA 94.7(8) . . ?
C4A C01H H01Q 112.8 . . ?
C4A C01H H01R 112.8 . . ?
H1AA C1A H1AB 109.5 . . ?
H1AA C1A H1AC 109.5 . . ?
H1AB C1A H1AC 109.5 . . ?
C4A C1A H1AA 109.5 . . ?
C4A C1A H1AB 109.5 . . ?
C4A C1A H1AC 109.5 . . ?
C01H C4A C1A 121.2(12) . . ?
C01H C4A H4AA 107.0 . . ?
C01H C4A H4AB 107.0 . . ?
C1A C4A H4AA 107.0 . . ?
C1A C4A H4AB 107.0 . . ?
H4AA C4A H4AB 106.8 . . ?

_shelx_res_file                  
;
TITL s5385l_a.res in P-1
    s5385l.res
    created by SHELXL-2018/1 at 09:53:38 on 17-Dec-2018
REM Old TITL s5385l in P-1 #2
REM SHELXT solution in P-1
REM R1 0.163, Rweak 0.012, Alpha 0.063, Orientation as input
REM Formula found by SHELXT: C50 Br2
CELL 1.54184 8.01815 16.544268 17.449053 64.9333 86.1168 77.0272
ZERR 1 0.000288 0.000681 0.000786 0.0042 0.0033 0.0033
LATT 1
SFAC C H B Br
UNIT 100 108 4 4
DFIX 1.54 C31 C0 C30 C31 C29 C30 C0AA C0 C0AA C01H C28 C29 C27 C28 C4A C01H =
 C4A C1A C27 C26
DFIX 2.4 C26 C28 C1A C01H C27 C29 C28 C30 C01H C0 C29 C31 C0AA C31 C4A C0AA
SIMU C30 C29 C28 C26 C27 C0 C0AA C01H C1A C4A
RIGU C30 C29 C28 C27 C0 C0AA C01H C1A C4A C26 C31
RIGU C4 C3 C2 C1 C5

L.S. 16
PLAN  15
SIZE 0.022 0.058 0.075
BOND $H
list 4
fmap 2
acta
REM <olex2.extras>
REM <HklSrc "%.\\s5385l.hkl">
REM </olex2.extras>

WGHT    0.055700    2.252200
FVAR       3.40116
BR1   4    0.991787    1.304381   -0.115222    11.00000    0.04476    0.03906 =
         0.03792   -0.00632   -0.00654   -0.01364
BR2   4    0.350392    0.163240    0.388706    11.00000    0.07346    0.04462 =
         0.04275   -0.02091   -0.00698    0.00997
C12   1    0.627272    0.921344    0.100401    11.00000    0.03217    0.02677 =
         0.02367   -0.00399   -0.00521    0.00126
C13   1    0.572796    0.998325    0.022489    11.00000    0.02989    0.02564 =
         0.02225   -0.00558   -0.00370    0.00280
C37   1    0.109586    0.441102    0.607181    11.00000    0.03358    0.03512 =
         0.02897   -0.00870   -0.00232   -0.00716
C9    1    0.812254    1.063949    0.033431    11.00000    0.03224    0.02979 =
         0.02576   -0.00934   -0.00437    0.00048
C14   1    0.663443    1.070016   -0.010770    11.00000    0.03149    0.02736 =
         0.02345   -0.00768   -0.00347    0.00190
C34   1    0.222786    0.305767    0.544069    11.00000    0.03337    0.03166 =
         0.03020   -0.00651    0.00039   -0.00735
C16   1    0.395815    0.851512    0.088890    11.00000    0.03284    0.02860 =
         0.02437   -0.00498   -0.00407    0.00149
C39   1    0.111488    0.390029    0.493244    11.00000    0.02823    0.03274 =
         0.03030   -0.00793   -0.00165   -0.00831
C6    1    1.072084    1.123124    0.049054    11.00000    0.03325    0.03602 =
         0.03302   -0.01116   -0.00590   -0.00271
AFIX  23
H6A   2    1.155308    1.151839    0.010059    11.00000   -1.20000
H6B   2    1.122689    1.058505    0.078913    11.00000   -1.20000
AFIX   0
C8    1    0.859248    1.211293   -0.072671    11.00000    0.03792    0.03143 =
         0.03161   -0.00807   -0.00273   -0.00794
C10   1    0.860547    0.986502    0.110702    11.00000    0.03471    0.03621 =
         0.02659   -0.00743   -0.00822   -0.00019
AFIX  43
H10   2    0.956775    0.981603    0.140613    11.00000   -1.20000
AFIX   0
C7    1    0.913669    1.134970   -0.000167    11.00000    0.03188    0.03453 =
         0.02770   -0.01194   -0.00310   -0.00093
C15   1    0.536765    0.850212    0.130486    11.00000    0.03427    0.02950 =
         0.02508   -0.00301   -0.00563    0.00188
AFIX  43
H15   2    0.574479    0.799849    0.181085    11.00000   -1.20000
AFIX   0

C38   1    0.055638    0.457384    0.524802    11.00000    0.02617    0.03555 =
         0.02889   -0.00929   -0.00073   -0.00843
C36   1    0.222686    0.358260    0.655312    11.00000    0.03547    0.03674 =
         0.02816   -0.00760   -0.00460   -0.00676
AFIX  43
H36   2    0.261022    0.347264    0.708681    11.00000   -1.20000
AFIX   0

C11   1    0.771439    0.918652    0.143106    11.00000    0.03596    0.03236 =
         0.02480   -0.00104   -0.00906    0.00127
AFIX  43
H11   2    0.807228    0.869480    0.194733    11.00000   -1.20000
AFIX   0

C42   1    0.038430    0.348040    0.288387    11.00000    0.03664    0.03565 =
         0.03940   -0.01845   -0.00387   -0.00344
C17   1    0.367977    0.680807    0.205428    11.00000    0.02978    0.03490 =
         0.03258   -0.00335   -0.00623   -0.00935
C24   1    0.490424    0.608883    0.199082    11.00000    0.03620    0.02946 =
         0.04244   -0.00628   -0.01039   -0.00966
C40   1    0.056405    0.407355    0.409668    11.00000    0.03174    0.03480 =
         0.03139   -0.00996   -0.00198   -0.00781
C35   1    0.276982    0.293535    0.624293    11.00000    0.03535    0.03112 =
         0.03203   -0.00462   -0.00227   -0.00507
AFIX  43
H35   2    0.352386    0.239516    0.657361    11.00000   -1.20000
AFIX   0
C41   1   -0.050425    0.490022    0.362615    11.00000    0.03661    0.03651 =
         0.02945   -0.01041   -0.00426   -0.00806
AFIX  43
H41   2   -0.085654    0.501477    0.308594    11.00000   -1.20000
AFIX   0

C5    1    1.029857    1.165590    0.112925    11.00000    0.04022    0.05414 =
         0.03698   -0.02040   -0.00748   -0.00014
AFIX  23
H5A   2    0.968241    1.228465    0.083477    11.00000   -1.20000
H5B   2    0.954792    1.132794    0.154752    11.00000   -1.20000
AFIX   0
C18   1    0.299952    0.668880    0.284640    11.00000    0.03148    0.04649 =
         0.03320   -0.00167   -0.00420   -0.00896

C49   1    0.097656    0.401318    0.209972    11.00000    0.04659    0.04000 =
         0.03808   -0.01332   -0.00860   -0.00663
C25   1    0.562990    0.618036    0.114758    11.00000    0.04900    0.03798 =
         0.05034   -0.01717   -0.00694   -0.00162
AFIX 137
H25A  2    0.474314    0.621754    0.078339    11.00000   -1.50000
H25B  2    0.653124    0.565757    0.122597    11.00000   -1.50000
H25C  2    0.607859    0.672441    0.089505    11.00000   -1.50000
AFIX   0

C32   1    0.289464    0.235194    0.512971    11.00000    0.04145    0.03132 =
         0.03388   -0.00789    0.00170   -0.00698
C43   1   -0.104760    0.312683    0.290173    11.00000    0.04496    0.05353 =
         0.05464   -0.02714    0.00000   -0.01108
C20   1    0.353171    0.587155    0.355257    11.00000    0.03326    0.06206 =
         0.03316    0.00453   -0.00472   -0.01860
AFIX  43
H20   2    0.306271    0.580107    0.407352    11.00000   -1.20000
AFIX   0

C50   1    0.253457    0.439010    0.206011    11.00000    0.06113    0.05753 =
         0.03753   -0.00848   -0.00529   -0.02644
AFIX 137
H50A  2    0.225540    0.487457    0.224331    11.00000   -1.50000
H50B  2    0.291498    0.462306    0.148872    11.00000   -1.50000
H50C  2    0.342917    0.391358    0.242297    11.00000   -1.50000
AFIX   0

C23   1    0.541296    0.527686    0.271372    11.00000    0.03746    0.02864 =
         0.05591   -0.00297   -0.01525   -0.00742
AFIX  43
H23   2    0.622316    0.480106    0.266779    11.00000   -1.20000
AFIX   0

C45   1   -0.190010    0.332853    0.214849    11.00000    0.03808    0.05795 =
         0.06902   -0.03501   -0.00629   -0.00924
AFIX  43
H45   2   -0.286031    0.309227    0.217134    11.00000   -1.20000
AFIX   0
C33   1    0.247707    0.251112    0.432593    11.00000    0.04455    0.03435 =
         0.03882   -0.01647    0.00228   -0.00468
C48   1    0.008804    0.419793    0.135974    11.00000    0.05853    0.05241 =
         0.04019   -0.01379   -0.00986   -0.01231
AFIX  43
H48   2    0.048213    0.455589    0.083920    11.00000   -1.20000
AFIX   0
C46   1   -0.135274    0.386610    0.137809    11.00000    0.04885    0.04907 =
         0.05405   -0.02872   -0.01492    0.00013

C21   1    0.474518    0.516093    0.349580    11.00000    0.03542    0.04483 =
         0.04770    0.01153   -0.01505   -0.01838
C4    1    1.186354    1.163872    0.157981    11.00000    0.04721    0.05205 =
         0.03547   -0.01533   -0.00484   -0.01024
AFIX  23
H4A   2    1.149232    1.187102    0.200299    11.00000   -1.20000
H4B   2    1.247991    1.100978    0.187273    11.00000   -1.20000
AFIX   0

C31   1    0.409849    0.148018    0.571249    11.00000    0.06981    0.03274 =
         0.03443   -0.00879   -0.00615    0.00335
PART 1
AFIX  23
H31A  2    0.409838    0.100092    0.553139    10.50000   -1.20000
H31B  2    0.367719    0.128852    0.628306    10.50000   -1.20000
AFIX  23
PART 0
PART 2
H01C  2    0.397874    0.098297    0.557905    10.50000   -1.20000
H01D  2    0.375920    0.133389    0.629229    10.50000   -1.20000
AFIX   0

PART 0
C19   1    0.167517    0.744198    0.293448    11.00000    0.04216    0.06879 =
         0.03679   -0.01248    0.00060   -0.00071
AFIX 137
H19A  2    0.213523    0.797972    0.275613    11.00000   -1.50000
H19B  2    0.136023    0.725440    0.351543    11.00000   -1.50000
H19C  2    0.068247    0.757385    0.258826    11.00000   -1.50000
AFIX   0

B2    3    0.117879    0.335364    0.374139    11.00000    0.03760    0.03611 =
         0.03489   -0.01196    0.00072   -0.01000
PART 1
C30   1    0.593879    0.159806    0.572144    10.50000    0.05192    0.07238 =
         0.04061   -0.01239   -0.00163    0.01471
AFIX  23
H30A  2    0.625395    0.192293    0.514200    10.50000   -1.20000
H30B  2    0.596623    0.197808    0.601578    10.50000   -1.20000
AFIX   0

PART 0
C22   1    0.530642    0.427090    0.426841    11.00000    0.04404    0.05805 =
         0.06754    0.02559   -0.01888   -0.01754
AFIX 137
H22A  2    0.650647    0.417331    0.438407    11.00000   -1.50000
H22B  2    0.509842    0.377583    0.416514    11.00000   -1.50000
H22C  2    0.467035    0.429904    0.474608    11.00000   -1.50000
AFIX   0

C47   1   -0.233490    0.411048    0.056774    11.00000    0.06486    0.06494 =
         0.06449   -0.02896   -0.02828   -0.00398
AFIX 137
H47A  2   -0.325485    0.379310    0.069760    11.00000   -1.50000
H47B  2   -0.157782    0.393522    0.018774    11.00000   -1.50000
H47C  2   -0.279289    0.475762    0.030563    11.00000   -1.50000
AFIX   0

B1    3    0.302676    0.771391    0.124377    11.00000    0.03434    0.03149 =
         0.02818   -0.00792   -0.00044   -0.00212
C3    1    1.307022    1.219072    0.100102    11.00000    0.10530    0.09956 =
         0.04381   -0.02491    0.00976   -0.06471
AFIX  23
H3A   2    1.241919    1.279884    0.065571    11.00000   -1.20000
H3B   2    1.355006    1.191058    0.062357    11.00000   -1.20000
AFIX   0

C44   1   -0.167452    0.251579    0.373795    11.00000    0.06441    0.10675 =
         0.07270   -0.03558    0.01472   -0.04748
AFIX 137
H44A  2   -0.082382    0.196063    0.399632    11.00000   -1.50000
H44B  2   -0.271872    0.237425    0.364420    11.00000   -1.50000
H44C  2   -0.187939    0.282421    0.410467    11.00000   -1.50000
AFIX   0

C2    1    1.453981    1.227825    0.145451    11.00000    0.12317    0.15249 =
         0.05635   -0.04683    0.02137   -0.10098
AFIX  23
H2A   2    1.524728    1.264010    0.103501    11.00000   -1.20000
H2B   2    1.406838    1.260289    0.179778    11.00000   -1.20000
AFIX   0
C1    1    1.565124    1.136693    0.201418    11.00000    0.05437    0.19350 =
         0.15703   -0.13648    0.00595   -0.01661
AFIX 137
H1A   2    1.613413    1.104378    0.167811    11.00000   -1.50000
H1B   2    1.496902    1.101285    0.244442    11.00000   -1.50000
H1C   2    1.655596    1.146580    0.227521    11.00000   -1.50000
AFIX   0

PART 1
C29   1    0.726297    0.072643    0.612948    10.50000    0.07635    0.07142 =
         0.05194   -0.03012   -0.01850    0.02055
AFIX  23
H29A  2    0.666298    0.029728    0.655203    10.50000   -1.20000
H29B  2    0.756064    0.050321    0.569512    10.50000   -1.20000
AFIX   0
C28   1    0.876788    0.061429    0.650928    10.50000    0.09584    0.05219 =
         0.07261   -0.01249   -0.04932    0.01883
AFIX  23
H28A  2    0.842689    0.051983    0.707986    10.50000   -1.20000
H28B  2    0.897481    0.122857    0.625284    10.50000   -1.20000
AFIX   0
C26   1    1.133634    0.009190    0.583050    10.50000    0.05819    0.07418 =
         0.09845   -0.00198   -0.01247   -0.01719
AFIX 137
H26A  2    1.091766   -0.029843    0.564595    10.50000   -1.50000
H26B  2    1.254878   -0.012192    0.594363    10.50000   -1.50000
H26C  2    1.110436    0.070504    0.539559    10.50000   -1.50000
AFIX   0
C27   1    1.043044    0.007739    0.664698    10.50000    0.08545    0.07848 =
         0.08365   -0.01083   -0.03735    0.02003
AFIX  23
H27A  2    1.038677   -0.054892    0.702085    10.50000   -1.20000
H27B  2    1.111139    0.028862    0.693351    10.50000   -1.20000
AFIX   0

PART 0
PART 2
C0    1    0.597161    0.154346    0.564668    10.50000    0.06267    0.03872 =
         0.06879   -0.02425   -0.02080    0.01797
AFIX  23
H0A   2    0.608078    0.213667    0.559450    10.50000   -1.20000
H0B   2    0.646341    0.145765    0.515598    10.50000   -1.20000
AFIX   0

C0AA  1    0.692107    0.075126    0.649627    10.50000    0.08099    0.03932 =
         0.07312   -0.02852   -0.04382    0.01884
AFIX  23
H0AA  2    0.670594    0.015607    0.661494    10.50000   -1.20000
H0AB  2    0.667952    0.088924    0.698539    10.50000   -1.20000
AFIX   0

C01H  1    0.904086    0.088571    0.608536    10.50000    0.07736    0.08413 =
         0.05873   -0.00195   -0.02310    0.02990
AFIX  23
H01Q  2    0.899912    0.138785    0.552963    10.50000   -1.20000
H01R  2    0.977174    0.094498    0.647097    10.50000   -1.20000
AFIX   0

C1A   1    1.102463   -0.060090    0.645667    10.50000    0.26302    0.13398 =
         0.08973   -0.04155   -0.04330    0.10417
AFIX 137
H1AA  2    1.169050   -0.031205    0.665924    10.50000   -1.50000
H1AB  2    1.166920   -0.079264    0.605611    10.50000   -1.50000
H1AC  2    1.075491   -0.112337    0.692396    10.50000   -1.50000
AFIX   0

C4A   1    0.949327    0.002499    0.606044    10.50000    0.05613    0.10245 =
         0.08198   -0.04243    0.00950   -0.02398
AFIX  23
H4AA  2    0.952795    0.013327    0.546861    10.50000   -1.20000
H4AB  2    0.856043   -0.028194    0.630101    10.50000   -1.20000
AFIX   0
HKLF 4


REM  s5385l_a.res in P-1
REM R1 =  0.0457 for    6080 Fo > 4sig(Fo)  and  0.0552 for all    7310 data
REM    541 parameters refined using    225 restraints

END

WGHT      0.0557      2.2522

REM Highest difference peak  0.954,  deepest hole -1.445,  1-sigma level  0.070
Q1    1   0.2522  0.1392  0.3981  11.00000  0.05    0.95
Q2    1   1.0187 -0.0532  0.6558  11.00000  0.05    0.49
Q3    1   0.9474  0.0893  0.6066  11.00000  0.05    0.41
Q4    1   0.6625  0.0632  0.6655  11.00000  0.05    0.41
Q5    1   0.9259  1.2562 -0.0978  11.00000  0.05    0.37
Q6    1   0.7883  1.2199 -0.1017  11.00000  0.05    0.35
Q7    1   1.2031  0.0004  0.6692  11.00000  0.05    0.34
Q8    1   0.3541  0.8117  0.1064  11.00000  0.05    0.34
Q9    1   0.7422  1.0683  0.0135  11.00000  0.05    0.34
Q10   1   1.2217 -0.0480  0.6492  11.00000  0.05    0.34
Q11   1   0.4868  0.8480  0.1044  11.00000  0.05    0.33
Q12   1   0.6115  0.9601  0.0627  11.00000  0.05    0.32
Q13   1   0.9094  1.2857 -0.0491  11.00000  0.05    0.31
Q14   1   0.4373  0.1820  0.3230  11.00000  0.05    0.31
Q15   1   1.5885  1.1955  0.1314  11.00000  0.05    0.31
;
_shelx_res_checksum              69694
_olex2_submission_special_instructions 'No special instructions were received'
_oxdiff_exptl_absorpt_empirical_details 
;
Empirical correction (ABSPACK) includes:
- Absorption correction using spherical harmonics
- Frame scaling
;
_oxdiff_exptl_absorpt_empirical_full_max 1.661
_oxdiff_exptl_absorpt_empirical_full_min 0.689
####################################################################### 
# 
# This file contains crystal structure data downloaded from the 
# Cambridge Structural Database (CSD) hosted by the Cambridge 
# Crystallographic Data Centre (CCDC).
# 
# Full information about CCDC data access policies and citation 
# guidelines are available at http://www.ccdc.cam.ac.uk/access/V1 
# 
# Audit and citation data items may have been added by the CCDC. 
# Please retain this information to preserve the provenance of 
# this file and to allow appropriate attribution of the data. 
# 
#######################################################################

data_mi19008_refinalized
_database_code_depnum_ccdc_archive 'CCDC 1961375'
loop_
_audit_author_name
_audit_author_address
'Marina Uzelac'
;University of Edinburgh
United Kingdom
;
_audit_update_record             
;
2019-10-25 deposited with the CCDC.	2020-02-26 downloaded from the CCDC.
;
_audit_creation_date             2019-10-21
_audit_creation_method           
;
Olex2 1.2
(compiled 2018.05.29 svn.r3508 for OlexSys, GUI svn.r5506)
;
_shelx_SHELXL_version_number     2018/3
_chemical_name_common            ?
_chemical_name_systematic        ?
_chemical_formula_moiety         'C62 H56 B2 Br2, 1[C6H14]'
_chemical_formula_sum            'C62 H56 B2 Br2'
_chemical_formula_weight         982.50
_chemical_melting_point          ?
_chemical_oxdiff_formula         'C70 H68 Br2 '
_chemical_oxdiff_usercomment     '@ 120 K'
loop_
_atom_type_symbol
_atom_type_description
_atom_type_scat_dispersion_real
_atom_type_scat_dispersion_imag
_atom_type_scat_source
C C 0.0033 0.0016 'International Tables Vol C Tables 4.2.6.8 and 6.1.1.4'
H H 0.0000 0.0000 'International Tables Vol C Tables 4.2.6.8 and 6.1.1.4'
B B 0.0013 0.0007 'International Tables Vol C Tables 4.2.6.8 and 6.1.1.4'
Br Br -0.2901 2.4595 'International Tables Vol C Tables 4.2.6.8 and 6.1.1.4'

_shelx_space_group_comment       
;
The symmetry employed for this shelxl refinement is uniquely defined
by the following loop, which should always be used as a source of
symmetry information in preference to the above space-group names.
They are only intended as comments.
;
_space_group_crystal_system      triclinic
_space_group_IT_number           2
_space_group_name_H-M_alt        'P -1'
_space_group_name_Hall           '-P 1'
loop_
_space_group_symop_operation_xyz
'x, y, z'
'-x, -y, -z'

_cell_length_a                   9.836(2)
_cell_length_b                   10.894(2)
_cell_length_c                   14.514(3)
_cell_angle_alpha                82.02(3)
_cell_angle_beta                 73.02(3)
_cell_angle_gamma                71.06(3)
_cell_volume                     1405.1(6)
_cell_formula_units_Z            1
_cell_measurement_reflns_used    3372
_cell_measurement_temperature    120.00(10)
_cell_measurement_theta_max      26.6560
_cell_measurement_theta_min      3.6050
_shelx_estimated_absorpt_T_max   0.946
_shelx_estimated_absorpt_T_min   0.703
_exptl_absorpt_coefficient_mu    1.478
_exptl_absorpt_correction_T_max  0.76096
_exptl_absorpt_correction_T_min  0.75364
_exptl_absorpt_correction_type   multi-scan
_exptl_absorpt_process_details   
;
CrysAlisPro 1.171.40.54a (Rigaku Oxford Diffraction, 2019)
Spherical absorption correction
 using equivalent radius and absorption coefficient.
Empirical absorption correction using spherical harmonics,
 implemented in SCALE3 ABSPACK scaling algorithm.
;
_exptl_absorpt_special_details   ?
_exptl_crystal_colour            'dark blue'
_exptl_crystal_colour_modifier   dark
_exptl_crystal_colour_primary    blue
_exptl_crystal_density_diffrn    1.161
_exptl_crystal_density_meas      ?
_exptl_crystal_density_method    ?
_exptl_crystal_description       blade
_exptl_crystal_F_000             508
loop_
_exptl_crystal_face_index_h
_exptl_crystal_face_index_k
_exptl_crystal_face_index_l
_exptl_crystal_face_perp_dist
1 0 20 0.0192
-1 0 -20 0.0192
7 9 18 0.0716
-9 -12 -13 0.0955
-12 1 1 0.0198
12 -1 -1 0.0198
-9 7 0 0.0524
13 6 -3 0.0702
-10 1 -16 0.0229
10 -1 16 0.0229
3 15 -3 0.1137

_exptl_crystal_preparation       ?
_exptl_crystal_recrystallization_method 
'The material was recrystallised from a mixture of hexane and DCM  by solvent layering'
_exptl_crystal_size_max          0.257
_exptl_crystal_size_mid          0.045
_exptl_crystal_size_min          0.038
loop_
_exptl_oxdiff_crystal_face_indexfrac_h
_exptl_oxdiff_crystal_face_indexfrac_k
_exptl_oxdiff_crystal_face_indexfrac_l
_exptl_oxdiff_crystal_face_x
_exptl_oxdiff_crystal_face_y
_exptl_oxdiff_crystal_face_z
1.1910 0.3230 19.9800 -0.9337 -0.0736 -0.3503
-1.1910 -0.3230 -19.9800 0.9337 0.0736 0.3503
7.2616 9.0829 17.7475 -0.9392 -0.0751 0.3350
-9.0967 -11.9782 -13.4559 0.7757 0.0625 -0.6280
-12.0211 1.2932 1.3416 -0.1652 0.8914 -0.4220
12.0211 -1.2932 -1.3416 0.1652 -0.8914 0.4220
-9.2355 7.2496 -0.0689 -0.1829 0.9831 -0.0091
12.5465 5.7830 -2.6541 0.1086 -0.5903 0.7998
-9.9572 0.6839 -16.3477 0.6878 0.7258 -0.0090
9.9572 -0.6839 16.3477 -0.6878 -0.7258 0.0090
3.4931 14.7100 -3.0980 -0.0843 0.4602 0.8838

_exptl_transmission_factor_max   ?
_exptl_transmission_factor_min   ?
_diffrn_reflns_av_R_equivalents  0.0816
_diffrn_reflns_av_unetI/netI     0.0869
_diffrn_reflns_Laue_measured_fraction_full 0.998
_diffrn_reflns_Laue_measured_fraction_max 0.998
_diffrn_reflns_limit_h_max       11
_diffrn_reflns_limit_h_min       -11
_diffrn_reflns_limit_k_max       13
_diffrn_reflns_limit_k_min       -13
_diffrn_reflns_limit_l_max       17
_diffrn_reflns_limit_l_min       -17
_diffrn_reflns_number            22003
_diffrn_reflns_point_group_measured_fraction_full 0.998
_diffrn_reflns_point_group_measured_fraction_max 0.998
_diffrn_reflns_theta_full        25.500
_diffrn_reflns_theta_max         25.680
_diffrn_reflns_theta_min         3.253
_diffrn_ambient_environment      N~2~
_diffrn_ambient_temperature      120.00(10)
_diffrn_detector                 'CCD plate'
_diffrn_detector_area_resol_mean 5.1574
_diffrn_detector_type            Atlas
_diffrn_measured_fraction_theta_full 0.998
_diffrn_measured_fraction_theta_max 0.998
_diffrn_measurement_details      
;
List of Runs (angles in degrees, time in seconds):

  # Type    Start    End  Width  t~exp~   \w     \q     \k     \f   Frames
#--------------------------------------------------------------------------
  1  \w    -46.00   3.00   1.00   30.00    --   -9.35  91.00-122.00   49
  2  \w    -24.00  27.00   1.00   30.00    --   -9.35 -91.00 123.00   51
  3  \w    -24.00  47.00   1.00   30.00    --   10.52 -91.00 123.00   71
  4  \w    -41.00  21.00   1.00   30.00    --   -9.35  77.00 -60.00   62
  5  \w    -41.00  21.00   1.00   30.00    --   -9.35  77.00  90.00   62
  6  \w    -41.00  21.00   1.00   30.00    --   -9.35  77.00   0.00   62
  7  \w    -41.00  21.00   1.00   30.00    --   -9.35  77.00  30.00   62
  8  \w    -41.00  21.00   1.00   30.00    --   -9.35  77.00 150.00   62
  9  \w     14.00  56.00   1.00   30.00    --   10.52  57.00 -90.00   42
 10  \w    -59.00  36.00   1.00   30.00    --   10.52 -57.00-150.00   95
;
_diffrn_measurement_device       'four-circle diffractometer'
_diffrn_measurement_device_type  'SuperNova, Dual, Cu at home/near, Atlas'
_diffrn_measurement_method       '\w scans'
_diffrn_orient_matrix_type       
'CrysAlisPro convention (1999,Acta A55,543-557)'
_diffrn_orient_matrix_UB_11      0.0066641000
_diffrn_orient_matrix_UB_12      -0.0171834000
_diffrn_orient_matrix_UB_13      -0.0468534000
_diffrn_orient_matrix_UB_21      -0.0690689000
_diffrn_orient_matrix_UB_22      0.0476142000
_diffrn_orient_matrix_UB_23      -0.0003373000
_diffrn_orient_matrix_UB_31      0.0378462000
_diffrn_orient_matrix_UB_32      0.0467686000
_diffrn_orient_matrix_UB_33      -0.0205437000
_diffrn_radiation_monochromator  mirror
_diffrn_radiation_probe          x-ray
_diffrn_radiation_type           MoK\a
_diffrn_radiation_wavelength     0.71073
_diffrn_source                   'micro-focus sealed X-ray tube'
_diffrn_source_type              'SuperNova (Mo) X-ray Source'
_diffrn_standards_number         0
_reflns_Friedel_coverage         0.000
_reflns_Friedel_fraction_full    .
_reflns_Friedel_fraction_max     .
_reflns_number_gt                3711
_reflns_number_total             5328
_reflns_odcompleteness_completeness 99.78
_reflns_odcompleteness_iscentric 1
_reflns_odcompleteness_theta     25.63
_reflns_special_details          
;
 Reflections were merged by SHELXL according to the crystal
 class for the calculation of statistics and refinement.
 
 Structure factors included contributions from the .fab file.
 
 _reflns_Friedel_fraction is defined as the number of unique
 Friedel pairs measured divided by the number that would be
 possible theoretically, ignoring centric projections and
 systematic absences.
;
_reflns_threshold_expression     'I > 2\s(I)'
_computing_cell_refinement       'CrysAlisPro 1.171.40.54a (Rigaku OD, 2019)'
_computing_data_collection       'CrysAlisPro 1.171.40.54a (Rigaku OD, 2019)'
_computing_data_reduction        'CrysAlisPro 1.171.40.54a (Rigaku OD, 2019)'
_computing_molecular_graphics    'Olex2 (Dolomanov et al., 2009)'
_computing_publication_material  'Olex2 (Dolomanov et al., 2009)'
_computing_structure_refinement  'ShelXL (Sheldrick, 2015)'
_computing_structure_solution    'ShelXS-1997 (Sheldrick, 2008)'
_refine_diff_density_max         1.162
_refine_diff_density_min         -0.703
_refine_diff_density_rms         0.072
_refine_ls_extinction_coef       .
_refine_ls_extinction_method     none
_refine_ls_goodness_of_fit_ref   1.020
_refine_ls_hydrogen_treatment    constr
_refine_ls_matrix_type           full
_refine_ls_number_parameters     325
_refine_ls_number_reflns         5328
_refine_ls_number_restraints     18
_refine_ls_R_factor_all          0.1034
_refine_ls_R_factor_gt           0.0698
_refine_ls_restrained_S_all      1.019
_refine_ls_shift/su_max          0.000
_refine_ls_shift/su_mean         0.000
_refine_ls_structure_factor_coef Fsqd
_refine_ls_weighting_details     
'w=1/[\s^2^(Fo^2^)+(0.0453P)^2^+2.2843P] where P=(Fo^2^+2Fc^2^)/3'
_refine_ls_weighting_scheme      calc
_refine_ls_wR_factor_gt          0.1328
_refine_ls_wR_factor_ref         0.1467
_refine_special_details          
'Olex2 solvent masking used to handle one molecule of hexane per complete unit, which could not be easily modelled using discrete atoms.'
_olex2_refinement_description    
;
1. Fixed Uiso
 At 1.2 times of:
  All C(H) groups
 At 1.5 times of:
  All C(H,H,H) groups
2. Rigid bond restraints
 C29A, C31A, C29B, C31B
 with sigma for 1-2 distances of 0.003 and sigma for 1-3 distances of 0.003
3. Uiso/Uaniso restraints and constraints
C29A \\sim C31A \\sim C29B \\sim C31B: within 2A with sigma of 0.012 and sigma
for terminal atoms of 0.024
4. Others
 Sof(C29B)=Sof(H29D)=Sof(H29E)=Sof(H29F)=Sof(C31B)=Sof(H31D)=Sof(H31E)=
 Sof(H31F)=1-FVAR(1)
 Sof(C29A)=Sof(H29A)=Sof(H29B)=Sof(H29C)=Sof(C31A)=Sof(H31A)=Sof(H31B)=
 Sof(H31C)=FVAR(1)
5.a Aromatic/amide H refined with riding coordinates:
 C3AA(H3AA), C10(H10), C5(H5), C11(H11), C26(H26), C23(H23), C27(H27),
 C24(H24), C17(H17), C15(H15)
5.b Idealised Me refined as rotating group:
 C19(H19A,H19B,H19C), C30(H30A,H30B,H30C), C29A(H29A,H29B,H29C), C31A(H31A,
 H31B,H31C), C29B(H29D,H29E,H29F), C31B(H31D,H31E,H31F), C20(H20A,H20B,H20C),
 C21(H21A,H21B,H21C)
;
_atom_sites_solution_hydrogens   geom
_atom_sites_solution_primary     direct
_atom_sites_solution_secondary   ?
loop_
_atom_site_label
_atom_site_type_symbol
_atom_site_fract_x
_atom_site_fract_y
_atom_site_fract_z
_atom_site_U_iso_or_equiv
_atom_site_adp_type
_atom_site_occupancy
_atom_site_site_symmetry_order
_atom_site_calc_flag
_atom_site_refinement_flags_posn
_atom_site_refinement_flags_adp
_atom_site_refinement_flags_occupancy
_atom_site_disorder_assembly
_atom_site_disorder_group
Br1 Br 0.81532(7) 0.34351(4) 0.26017(3) 0.0563(2) Uani 1 1 d . . . . .
C7 C 0.5646(4) 0.8787(3) 0.4512(3) 0.0213(9) Uani 1 1 d . . . . .
C3AA C 0.6626(5) 0.6444(3) 0.5533(3) 0.0259(9) Uani 1 1 d . . . . .
H3AA H 0.695209 0.565866 0.589233 0.031 Uiso 1 1 calc R . . . .
C12 C 0.6399(4) 0.7593(3) 0.3025(3) 0.0234(9) Uani 1 1 d . . . . .
C9 C 0.5145(4) 0.9986(3) 0.3982(3) 0.0215(9) Uani 1 1 d . . . . .
C10 C 0.5304(5) 0.9934(4) 0.3008(3) 0.0270(10) Uani 1 1 d . . . . .
H10 H 0.499232 1.072082 0.264634 0.032 Uiso 1 1 calc R . . . .
C1AA C 0.7422(5) 0.5149(4) 0.4090(3) 0.0281(10) Uani 1 1 d . . . . .
C22 C 0.7980(5) 0.3977(3) 0.4702(3) 0.0260(9) Uani 1 1 d . . . . .
C2AA C 0.6782(4) 0.6402(3) 0.4560(3) 0.0227(9) Uani 1 1 d . . . . .
C6 C 0.5499(4) 0.8793(3) 0.5518(3) 0.0216(9) Uani 1 1 d . . . . .
C0AA C 0.7462(5) 0.5105(4) 0.3151(3) 0.0338(11) Uani 1 1 d . . . . .
C5 C 0.6005(5) 0.7606(4) 0.5997(3) 0.0279(10) Uani 1 1 d . . . . .
H5 H 0.592222 0.759176 0.666728 0.033 Uiso 1 1 calc R . . . .
C8 C 0.6281(4) 0.7605(3) 0.4029(3) 0.0236(9) Uani 1 1 d . . . . .
C11 C 0.5897(5) 0.8782(4) 0.2545(3) 0.0261(9) Uani 1 1 d . . . . .
H11 H 0.596742 0.879934 0.187678 0.031 Uiso 1 1 calc R . . . .
C25 C 0.8993(5) 0.1863(4) 0.5951(3) 0.0283(10) Uani 1 1 d . . . . .
C28 C 0.9536(5) 0.0753(4) 0.6658(3) 0.0368(11) Uani 1 1 d . . . . .
B1 B 0.6999(6) 0.6310(4) 0.2498(4) 0.0306(11) Uani 1 1 d . . . . .
C26 C 0.9898(5) 0.2574(4) 0.5406(3) 0.0391(12) Uani 1 1 d . . . . .
H26 H 1.089603 0.234319 0.545075 0.047 Uiso 1 1 calc R . . . .
C23 C 0.7074(5) 0.3261(4) 0.5225(4) 0.0462(13) Uani 1 1 d . . . . .
H23 H 0.608138 0.348252 0.517232 0.055 Uiso 1 1 calc R . . . .
C27 C 0.9413(5) 0.3613(4) 0.4796(3) 0.0405(12) Uani 1 1 d . . . . .
H27 H 1.007597 0.408274 0.443672 0.049 Uiso 1 1 calc R . . . .
C24 C 0.7578(5) 0.2215(4) 0.5833(4) 0.0468(14) Uani 1 1 d . . . . .
H24 H 0.692400 0.172965 0.617691 0.056 Uiso 1 1 calc R . . . .
C13 C 0.7122(5) 0.6305(4) 0.1401(3) 0.0345(11) Uani 1 1 d . . . . .
C18 C 0.5984(6) 0.6144(4) 0.1087(3) 0.0460(13) Uani 1 1 d . . . . .
C14 C 0.8375(6) 0.6516(5) 0.0703(3) 0.0493(13) Uani 1 1 d . . . . .
C16 C 0.7265(8) 0.6497(5) -0.0574(4) 0.0644(17) Uani 1 1 d . . . . .
C17 C 0.6065(7) 0.6251(5) 0.0100(4) 0.0553(15) Uani 1 1 d . . . . .
H17 H 0.527496 0.615212 -0.010549 0.066 Uiso 1 1 calc R . . . .
C15 C 0.8420(8) 0.6613(6) -0.0272(4) 0.0725(19) Uani 1 1 d . . . . .
H15 H 0.926442 0.676180 -0.073765 0.087 Uiso 1 1 calc R . . . .
C19 C 0.4654(7) 0.5863(7) 0.1820(4) 0.081(2) Uani 1 1 d . . . . .
H19A H 0.499276 0.506150 0.219879 0.121 Uiso 1 1 calc GR . . . .
H19B H 0.396806 0.576037 0.148514 0.121 Uiso 1 1 calc GR . . . .
H19C H 0.414080 0.658614 0.225106 0.121 Uiso 1 1 calc GR . . . .
C30 C 0.8717(7) -0.0235(5) 0.6838(5) 0.082(2) Uani 1 1 d . . . . .
H30A H 0.886978 -0.061694 0.622915 0.124 Uiso 1 1 calc GR . . . .
H30B H 0.765026 0.018470 0.710702 0.124 Uiso 1 1 calc GR . . . .
H30C H 0.909290 -0.091859 0.729534 0.124 Uiso 1 1 calc GR . . . .
C29A C 0.9815(16) 0.1342(9) 0.7430(8) 0.055(3) Uani 0.547(12) 1 d . U P A 1
H29A H 1.057559 0.178254 0.713963 0.083 Uiso 0.547(12) 1 calc GR . P A 1
H29B H 1.016223 0.065744 0.789577 0.083 Uiso 0.547(12) 1 calc GR . P A 1
H29C H 0.888901 0.197240 0.775949 0.083 Uiso 0.547(12) 1 calc GR . P A 1
C31A C 1.1158(10) -0.0129(9) 0.6055(8) 0.038(3) Uani 0.547(12) 1 d . U P A 1
H31A H 1.103191 -0.054635 0.554245 0.058 Uiso 0.547(12) 1 calc GR . P A 1
H31B H 1.161805 -0.079619 0.649136 0.058 Uiso 0.547(12) 1 calc GR . P A 1
H31C H 1.179944 0.042608 0.576903 0.058 Uiso 0.547(12) 1 calc GR . P A 1
C29B C 0.8608(19) 0.1282(11) 0.7742(8) 0.056(4) Uani 0.453(12) 1 d . U P A 2
H29D H 0.891926 0.061609 0.822914 0.084 Uiso 0.453(12) 1 calc GR . P A 2
H29E H 0.753779 0.146849 0.781976 0.084 Uiso 0.453(12) 1 calc GR . P A 2
H29F H 0.881536 0.207685 0.782151 0.084 Uiso 0.453(12) 1 calc GR . P A 2
C31B C 1.1066(13) 0.0301(12) 0.6612(12) 0.045(3) Uani 0.453(12) 1 d . U P A 2
H31D H 1.163045 -0.004299 0.597675 0.068 Uiso 0.453(12) 1 calc GR . P A 2
H31E H 1.124116 -0.038800 0.711329 0.068 Uiso 0.453(12) 1 calc GR . P A 2
H31F H 1.139233 0.101982 0.671374 0.068 Uiso 0.453(12) 1 calc GR . P A 2
C20 C 0.9641(7) 0.6688(7) 0.1006(4) 0.079(2) Uani 1 1 d . . . . .
H20A H 0.937139 0.757813 0.120595 0.118 Uiso 1 1 calc GR . . . .
H20B H 1.053648 0.652481 0.046292 0.118 Uiso 1 1 calc GR . . . .
H20C H 0.983891 0.607364 0.154694 0.118 Uiso 1 1 calc GR . . . .
C21 C 0.7334(10) 0.6630(7) -0.1650(4) 0.103(3) Uani 1 1 d . . . . .
H21A H 0.809946 0.587723 -0.197448 0.154 Uiso 1 1 calc GR . . . .
H21B H 0.758358 0.742572 -0.193397 0.154 Uiso 1 1 calc GR . . . .
H21C H 0.636449 0.667311 -0.173041 0.154 Uiso 1 1 calc GR . . . .

loop_
_atom_site_aniso_label
_atom_site_aniso_U_11
_atom_site_aniso_U_22
_atom_site_aniso_U_33
_atom_site_aniso_U_23
_atom_site_aniso_U_13
_atom_site_aniso_U_12
Br1 0.1010(5) 0.0211(2) 0.0323(3) -0.00157(17) -0.0166(3) 0.0001(2)
C7 0.019(2) 0.0203(19) 0.024(2) 0.0040(15) -0.0080(17) -0.0059(16)
C3AA 0.032(3) 0.0186(19) 0.028(2) 0.0072(16) -0.0127(19) -0.0067(17)
C12 0.025(2) 0.024(2) 0.021(2) 0.0044(15) -0.0083(18) -0.0064(17)
C9 0.023(2) 0.0231(19) 0.019(2) 0.0049(15) -0.0084(17) -0.0071(17)
C10 0.034(3) 0.0200(19) 0.027(2) 0.0055(16) -0.014(2) -0.0056(18)
C1AA 0.029(3) 0.024(2) 0.027(2) 0.0033(16) -0.0065(19) -0.0053(18)
C22 0.034(3) 0.0163(18) 0.027(2) -0.0005(15) -0.0112(19) -0.0037(18)
C2AA 0.023(2) 0.0194(19) 0.023(2) 0.0031(15) -0.0059(18) -0.0034(16)
C6 0.020(2) 0.0210(19) 0.022(2) 0.0059(15) -0.0076(17) -0.0053(17)
C0AA 0.043(3) 0.020(2) 0.030(2) -0.0029(17) -0.006(2) -0.0023(19)
C5 0.033(3) 0.026(2) 0.024(2) 0.0047(16) -0.0147(19) -0.0041(18)
C8 0.023(2) 0.0210(19) 0.028(2) 0.0050(16) -0.0079(18) -0.0087(17)
C11 0.031(3) 0.029(2) 0.019(2) 0.0010(16) -0.0109(19) -0.0076(18)
C25 0.030(3) 0.020(2) 0.033(2) 0.0012(17) -0.011(2) -0.0043(18)
C28 0.042(3) 0.030(2) 0.045(3) 0.0091(19) -0.026(2) -0.011(2)
B1 0.034(3) 0.026(2) 0.030(3) 0.002(2) -0.009(2) -0.008(2)
C26 0.030(3) 0.038(2) 0.053(3) 0.012(2) -0.024(2) -0.011(2)
C23 0.027(3) 0.045(3) 0.064(3) 0.027(2) -0.023(3) -0.010(2)
C27 0.037(3) 0.041(3) 0.052(3) 0.018(2) -0.022(2) -0.023(2)
C24 0.034(3) 0.044(3) 0.068(4) 0.032(2) -0.024(3) -0.024(2)
C13 0.055(3) 0.018(2) 0.029(2) 0.0024(16) -0.014(2) -0.007(2)
C18 0.062(4) 0.035(3) 0.040(3) -0.003(2) -0.018(3) -0.009(2)
C14 0.072(4) 0.056(3) 0.028(3) -0.001(2) -0.013(3) -0.032(3)
C16 0.111(5) 0.057(3) 0.042(3) 0.013(3) -0.032(4) -0.043(4)
C17 0.080(4) 0.045(3) 0.051(3) -0.004(2) -0.038(3) -0.013(3)
C15 0.108(6) 0.102(5) 0.032(3) 0.011(3) -0.015(3) -0.072(4)
C19 0.059(4) 0.129(6) 0.064(4) -0.038(4) -0.011(3) -0.032(4)
C30 0.060(4) 0.067(4) 0.130(6) 0.077(4) -0.059(4) -0.037(3)
C29A 0.073(9) 0.051(5) 0.045(6) 0.008(4) -0.034(6) -0.010(6)
C31A 0.032(5) 0.023(5) 0.054(7) 0.016(4) -0.017(5) -0.002(4)
C29B 0.068(10) 0.052(7) 0.041(7) 0.018(5) -0.026(7) -0.007(7)
C31B 0.033(7) 0.038(7) 0.064(9) 0.020(6) -0.027(6) -0.008(5)
C20 0.085(5) 0.131(6) 0.034(3) -0.011(3) 0.001(3) -0.063(5)
C21 0.184(9) 0.123(6) 0.044(4) 0.021(4) -0.054(5) -0.091(6)

_geom_special_details            
;
 All esds (except the esd in the dihedral angle between two l.s. planes)
 are estimated using the full covariance matrix.  The cell esds are taken
 into account individually in the estimation of esds in distances, angles
 and torsion angles; correlations between esds in cell parameters are only
 used when they are defined by crystal symmetry.  An approximate (isotropic)
 treatment of cell esds is used for estimating esds involving l.s. planes.
;
loop_
_geom_bond_atom_site_label_1
_geom_bond_atom_site_label_2
_geom_bond_distance
_geom_bond_site_symmetry_2
_geom_bond_publ_flag
Br1 C0AA 1.921(4) . ?
C7 C9 1.437(5) . ?
C7 C6 1.424(5) . ?
C7 C8 1.418(5) . ?
C3AA H3AA 0.9500 . ?
C3AA C2AA 1.380(5) . ?
C3AA C5 1.388(5) . ?
C12 C8 1.430(5) . ?
C12 C11 1.394(5) . ?
C12 B1 1.544(6) . ?
C9 C10 1.382(5) . ?
C9 C6 1.467(5) 2_676 ?
C10 H10 0.9500 . ?
C10 C11 1.377(5) . ?
C1AA C22 1.495(5) . ?
C1AA C2AA 1.475(5) . ?
C1AA C0AA 1.359(6) . ?
C22 C23 1.368(6) . ?
C22 C27 1.377(6) . ?
C2AA C8 1.441(5) . ?
C6 C5 1.392(5) . ?
C0AA B1 1.533(6) . ?
C5 H5 0.9500 . ?
C11 H11 0.9500 . ?
C25 C28 1.535(5) . ?
C25 C26 1.372(6) . ?
C25 C24 1.374(6) . ?
C28 C30 1.496(7) . ?
C28 C29A 1.495(11) . ?
C28 C31A 1.630(11) . ?
C28 C29B 1.647(14) . ?
C28 C31B 1.408(12) . ?
B1 C13 1.562(6) . ?
C26 H26 0.9500 . ?
C26 C27 1.384(6) . ?
C23 H23 0.9500 . ?
C23 C24 1.389(6) . ?
C27 H27 0.9500 . ?
C24 H24 0.9500 . ?
C13 C18 1.392(7) . ?
C13 C14 1.409(7) . ?
C18 C17 1.403(7) . ?
C18 C19 1.514(8) . ?
C14 C15 1.393(7) . ?
C14 C20 1.509(8) . ?
C16 C17 1.371(8) . ?
C16 C15 1.378(8) . ?
C16 C21 1.531(7) . ?
C17 H17 0.9500 . ?
C15 H15 0.9500 . ?
C19 H19A 0.9800 . ?
C19 H19B 0.9800 . ?
C19 H19C 0.9800 . ?
C30 H30A 0.9800 . ?
C30 H30B 0.9800 . ?
C30 H30C 0.9800 . ?
C29A H29A 0.9800 . ?
C29A H29B 0.9800 . ?
C29A H29C 0.9800 . ?
C31A H31A 0.9800 . ?
C31A H31B 0.9800 . ?
C31A H31C 0.9800 . ?
C29B H29D 0.9800 . ?
C29B H29E 0.9800 . ?
C29B H29F 0.9800 . ?
C31B H31D 0.9800 . ?
C31B H31E 0.9800 . ?
C31B H31F 0.9800 . ?
C20 H20A 0.9800 . ?
C20 H20B 0.9800 . ?
C20 H20C 0.9800 . ?
C21 H21A 0.9800 . ?
C21 H21B 0.9800 . ?
C21 H21C 0.9800 . ?

loop_
_geom_angle_atom_site_label_1
_geom_angle_atom_site_label_2
_geom_angle_atom_site_label_3
_geom_angle
_geom_angle_site_symmetry_1
_geom_angle_site_symmetry_3
_geom_angle_publ_flag
C6 C7 C9 119.9(3) . . ?
C8 C7 C9 119.6(3) . . ?
C8 C7 C6 120.5(3) . . ?
C2AA C3AA H3AA 119.2 . . ?
C2AA C3AA C5 121.5(3) . . ?
C5 C3AA H3AA 119.2 . . ?
C8 C12 B1 121.5(3) . . ?
C11 C12 C8 117.4(3) . . ?
C11 C12 B1 121.0(4) . . ?
C7 C9 C6 119.4(3) . 2_676 ?
C10 C9 C7 118.0(3) . . ?
C10 C9 C6 122.6(3) . 2_676 ?
C9 C10 H10 118.9 . . ?
C11 C10 C9 122.3(3) . . ?
C11 C10 H10 118.9 . . ?
C2AA C1AA C22 116.5(3) . . ?
C0AA C1AA C22 123.6(4) . . ?
C0AA C1AA C2AA 119.8(3) . . ?
C23 C22 C1AA 121.6(4) . . ?
C23 C22 C27 117.3(4) . . ?
C27 C22 C1AA 121.0(4) . . ?
C3AA C2AA C1AA 120.3(3) . . ?
C3AA C2AA C8 118.3(3) . . ?
C8 C2AA C1AA 121.5(3) . . ?
C7 C6 C9 120.7(3) . 2_676 ?
C5 C6 C7 117.6(3) . . ?
C5 C6 C9 121.7(3) . 2_676 ?
C1AA C0AA Br1 118.3(3) . . ?
C1AA C0AA B1 124.0(4) . . ?
B1 C0AA Br1 117.8(3) . . ?
C3AA C5 C6 122.4(4) . . ?
C3AA C5 H5 118.8 . . ?
C6 C5 H5 118.8 . . ?
C7 C8 C12 120.6(3) . . ?
C7 C8 C2AA 119.7(3) . . ?
C12 C8 C2AA 119.7(3) . . ?
C12 C11 H11 118.9 . . ?
C10 C11 C12 122.1(4) . . ?
C10 C11 H11 118.9 . . ?
C26 C25 C28 121.5(4) . . ?
C26 C25 C24 116.1(4) . . ?
C24 C25 C28 122.4(4) . . ?
C25 C28 C31A 105.6(5) . . ?
C25 C28 C29B 105.6(5) . . ?
C30 C28 C25 112.3(4) . . ?
C30 C28 C31A 98.6(5) . . ?
C30 C28 C29B 89.1(7) . . ?
C29A C28 C25 107.4(5) . . ?
C29A C28 C30 124.6(6) . . ?
C29A C28 C31A 106.4(7) . . ?
C31B C28 C25 118.7(6) . . ?
C31B C28 C30 117.6(6) . . ?
C31B C28 C29B 108.6(8) . . ?
C12 B1 C13 121.2(3) . . ?
C0AA B1 C12 113.3(4) . . ?
C0AA B1 C13 125.5(4) . . ?
C25 C26 H26 118.8 . . ?
C25 C26 C27 122.5(4) . . ?
C27 C26 H26 118.8 . . ?
C22 C23 H23 119.4 . . ?
C22 C23 C24 121.2(4) . . ?
C24 C23 H23 119.4 . . ?
C22 C27 C26 120.8(4) . . ?
C22 C27 H27 119.6 . . ?
C26 C27 H27 119.6 . . ?
C25 C24 C23 122.0(4) . . ?
C25 C24 H24 119.0 . . ?
C23 C24 H24 119.0 . . ?
C18 C13 B1 121.3(4) . . ?
C18 C13 C14 118.5(4) . . ?
C14 C13 B1 120.2(4) . . ?
C13 C18 C17 120.2(5) . . ?
C13 C18 C19 119.5(4) . . ?
C17 C18 C19 120.3(5) . . ?
C13 C14 C20 120.5(4) . . ?
C15 C14 C13 119.8(5) . . ?
C15 C14 C20 119.7(5) . . ?
C17 C16 C15 119.1(5) . . ?
C17 C16 C21 120.7(6) . . ?
C15 C16 C21 120.2(6) . . ?
C18 C17 H17 119.5 . . ?
C16 C17 C18 121.1(5) . . ?
C16 C17 H17 119.5 . . ?
C14 C15 H15 119.3 . . ?
C16 C15 C14 121.4(6) . . ?
C16 C15 H15 119.3 . . ?
C18 C19 H19A 109.5 . . ?
C18 C19 H19B 109.5 . . ?
C18 C19 H19C 109.5 . . ?
H19A C19 H19B 109.5 . . ?
H19A C19 H19C 109.5 . . ?
H19B C19 H19C 109.5 . . ?
C28 C30 H30A 109.5 . . ?
C28 C30 H30B 109.5 . . ?
C28 C30 H30C 109.5 . . ?
H30A C30 H30B 109.5 . . ?
H30A C30 H30C 109.5 . . ?
H30B C30 H30C 109.5 . . ?
C28 C29A H29A 109.5 . . ?
C28 C29A H29B 109.5 . . ?
C28 C29A H29C 109.5 . . ?
H29A C29A H29B 109.5 . . ?
H29A C29A H29C 109.5 . . ?
H29B C29A H29C 109.5 . . ?
C28 C31A H31A 109.5 . . ?
C28 C31A H31B 109.5 . . ?
C28 C31A H31C 109.5 . . ?
H31A C31A H31B 109.5 . . ?
H31A C31A H31C 109.5 . . ?
H31B C31A H31C 109.5 . . ?
C28 C29B H29D 109.5 . . ?
C28 C29B H29E 109.5 . . ?
C28 C29B H29F 109.5 . . ?
H29D C29B H29E 109.5 . . ?
H29D C29B H29F 109.5 . . ?
H29E C29B H29F 109.5 . . ?
C28 C31B H31D 109.5 . . ?
C28 C31B H31E 109.5 . . ?
C28 C31B H31F 109.5 . . ?
H31D C31B H31E 109.5 . . ?
H31D C31B H31F 109.5 . . ?
H31E C31B H31F 109.5 . . ?
C14 C20 H20A 109.5 . . ?
C14 C20 H20B 109.5 . . ?
C14 C20 H20C 109.5 . . ?
H20A C20 H20B 109.5 . . ?
H20A C20 H20C 109.5 . . ?
H20B C20 H20C 109.5 . . ?
C16 C21 H21A 109.5 . . ?
C16 C21 H21B 109.5 . . ?
C16 C21 H21C 109.5 . . ?
H21A C21 H21B 109.5 . . ?
H21A C21 H21C 109.5 . . ?
H21B C21 H21C 109.5 . . ?

_smtbx_masks_special_details     ?
loop_
_smtbx_masks_void_nr
_smtbx_masks_void_average_x
_smtbx_masks_void_average_y
_smtbx_masks_void_average_z
_smtbx_masks_void_volume
_smtbx_masks_void_count_electrons
_smtbx_masks_void_content
1 0.088 0.000 0.000 249.9 55.2 '0.5 hexane'
2 -0.038 0.421 0.695 9.7 0.0 ?
3 0.038 0.579 0.305 9.7 0.0 ?

_shelx_res_file                  
;
TITL mi19008_refinalized in P-1
    mi19008_refinalized.res
    created by SHELXL-2018/3 at 11:49:03 on 21-Oct-2019
CELL 0.71073 9.83567 10.89377 14.51366 82.0179 73.016 71.0634
ZERR 1 0.00197 0.00218 0.0029 0.03 0.03 0.03
LATT 1
SFAC C H B Br
UNIT 62 56 2 2
DELU 0.003 0.003 C29A > C31B
SIMU 0.012 0.024 2 C29A > C31B

L.S. 40
PLAN  10
SIZE 0.038 0.045 0.257
TEMP -153.15(10)
BOND $H
ABIN
fmap 2
acta 51
REM <olex2.extras>
REM <HklSrc "%.\\mi19008_refinalized.hkl">
REM </olex2.extras>

WGHT    0.045300    2.284300
FVAR       0.18019   0.54663
BR1   4    0.815320    0.343506    0.260169    11.00000    0.10096    0.02114 =
         0.03234   -0.00157   -0.01660    0.00014
C7    1    0.564636    0.878703    0.451237    11.00000    0.01909    0.02033 =
         0.02441    0.00405   -0.00799   -0.00590
C3AA  1    0.662633    0.644383    0.553273    11.00000    0.03151    0.01859 =
         0.02767    0.00716   -0.01268   -0.00670
AFIX  43
H3AA  2    0.695209    0.565866    0.589233    11.00000   -1.20000
AFIX   0
C12   1    0.639870    0.759282    0.302487    11.00000    0.02488    0.02367 =
         0.02092    0.00442   -0.00833   -0.00637
C9    1    0.514486    0.998570    0.398166    11.00000    0.02295    0.02307 =
         0.01863    0.00489   -0.00841   -0.00709
C10   1    0.530357    0.993433    0.300831    11.00000    0.03361    0.02004 =
         0.02734    0.00553   -0.01391   -0.00563
AFIX  43
H10   2    0.499232    1.072082    0.264634    11.00000   -1.20000
AFIX   0
C1AA  1    0.742213    0.514881    0.408981    11.00000    0.02924    0.02384 =
         0.02712    0.00328   -0.00653   -0.00534
C22   1    0.798028    0.397676    0.470177    11.00000    0.03356    0.01633 =
         0.02720   -0.00054   -0.01119   -0.00372
C2AA  1    0.678183    0.640221    0.456011    11.00000    0.02252    0.01940 =
         0.02275    0.00311   -0.00594   -0.00339
C6    1    0.549882    0.879285    0.551756    11.00000    0.02045    0.02097 =
         0.02190    0.00586   -0.00756   -0.00527
C0AA  1    0.746206    0.510492    0.315097    11.00000    0.04331    0.02049 =
         0.03007   -0.00286   -0.00579   -0.00231
C5    1    0.600510    0.760619    0.599737    11.00000    0.03310    0.02633 =
         0.02362    0.00474   -0.01465   -0.00415
AFIX  43
H5    2    0.592222    0.759176    0.666728    11.00000   -1.20000
AFIX   0
C8    1    0.628078    0.760548    0.402918    11.00000    0.02252    0.02100 =
         0.02784    0.00499   -0.00786   -0.00870
C11   1    0.589733    0.878248    0.254501    11.00000    0.03142    0.02886 =
         0.01910    0.00104   -0.01091   -0.00762
AFIX  43
H11   2    0.596742    0.879934    0.187678    11.00000   -1.20000
AFIX   0
C25   1    0.899307    0.186272    0.595053    11.00000    0.03009    0.02047 =
         0.03269    0.00119   -0.01059   -0.00428
C28   1    0.953564    0.075340    0.665775    11.00000    0.04240    0.02963 =
         0.04482    0.00912   -0.02561   -0.01133
B1    3    0.699906    0.631040    0.249758    11.00000    0.03376    0.02642 =
         0.03019    0.00205   -0.00934   -0.00774
C26   1    0.989839    0.257364    0.540644    11.00000    0.03028    0.03837 =
         0.05278    0.01243   -0.02370   -0.01060
AFIX  43
H26   2    1.089603    0.234319    0.545075    11.00000   -1.20000
AFIX   0
C23   1    0.707373    0.326073    0.522522    11.00000    0.02739    0.04453 =
         0.06430    0.02687   -0.02265   -0.01027
AFIX  43
H23   2    0.608138    0.348252    0.517232    11.00000   -1.20000
AFIX   0
C27   1    0.941262    0.361344    0.479578    11.00000    0.03668    0.04118 =
         0.05247    0.01828   -0.02164   -0.02284
AFIX  43
H27   2    1.007597    0.408274    0.443672    11.00000   -1.20000
AFIX   0
C24   1    0.757752    0.221537    0.583265    11.00000    0.03368    0.04383 =
         0.06794    0.03239   -0.02351   -0.02372
AFIX  43
H24   2    0.692400    0.172965    0.617691    11.00000   -1.20000
AFIX   0
C13   1    0.712176    0.630536    0.140073    11.00000    0.05480    0.01816 =
         0.02871    0.00236   -0.01409   -0.00709
C18   1    0.598415    0.614377    0.108745    11.00000    0.06165    0.03537 =
         0.03976   -0.00254   -0.01781   -0.00859
C14   1    0.837451    0.651561    0.070305    11.00000    0.07205    0.05601 =
         0.02840   -0.00064   -0.01255   -0.03187
C16   1    0.726531    0.649696   -0.057436    11.00000    0.11120    0.05719 =
         0.04162    0.01291   -0.03248   -0.04298
C17   1    0.606483    0.625122    0.009975    11.00000    0.07977    0.04492 =
         0.05122   -0.00446   -0.03761   -0.01282
AFIX  43
H17   2    0.527496    0.615212   -0.010549    11.00000   -1.20000
AFIX   0
C15   1    0.841992    0.661270   -0.027175    11.00000    0.10831    0.10163 =
         0.03193    0.01072   -0.01526   -0.07226
AFIX  43
H15   2    0.926442    0.676180   -0.073765    11.00000   -1.20000
AFIX   0
C19   1    0.465417    0.586321    0.182022    11.00000    0.05918    0.12924 =
         0.06404   -0.03786   -0.01062   -0.03229
AFIX 137
H19A  2    0.499276    0.506150    0.219879    11.00000   -1.50000
H19B  2    0.396806    0.576037    0.148514    11.00000   -1.50000
H19C  2    0.414080    0.658614    0.225106    11.00000   -1.50000
AFIX   0
C30   1    0.871654   -0.023452    0.683784    11.00000    0.06032    0.06733 =
         0.13022    0.07655   -0.05864   -0.03653
AFIX 137
H30A  2    0.886978   -0.061694    0.622915    11.00000   -1.50000
H30B  2    0.765026    0.018470    0.710702    11.00000   -1.50000
H30C  2    0.909290   -0.091859    0.729534    11.00000   -1.50000
AFIX   0
PART 1
C29A  1    0.981465    0.134215    0.742964    21.00000    0.07294    0.05051 =
         0.04494    0.00786   -0.03412   -0.00983
AFIX 137
H29A  2    1.057559    0.178254    0.713963    21.00000   -1.50000
H29B  2    1.016223    0.065744    0.789577    21.00000   -1.50000
H29C  2    0.888901    0.197240    0.775949    21.00000   -1.50000
AFIX   0
C31A  1    1.115804   -0.012873    0.605505    21.00000    0.03154    0.02284 =
         0.05442    0.01627   -0.01698   -0.00182
AFIX 137
H31A  2    1.103191   -0.054635    0.554245    21.00000   -1.50000
H31B  2    1.161805   -0.079619    0.649136    21.00000   -1.50000
H31C  2    1.179944    0.042608    0.576903    21.00000   -1.50000
AFIX   0
PART 0
PART 2
C29B  1    0.860813    0.128223    0.774176   -21.00000    0.06765    0.05190 =
         0.04112    0.01839   -0.02611   -0.00699
AFIX 137
H29D  2    0.891926    0.061609    0.822914   -21.00000   -1.50000
H29E  2    0.753779    0.146849    0.781976   -21.00000   -1.50000
H29F  2    0.881536    0.207685    0.782151   -21.00000   -1.50000
AFIX   0
C31B  1    1.106622    0.030119    0.661189   -21.00000    0.03289    0.03850 =
         0.06414    0.01983   -0.02709   -0.00760
AFIX 137
H31D  2    1.163045   -0.004299    0.597675   -21.00000   -1.50000
H31E  2    1.124116   -0.038800    0.711329   -21.00000   -1.50000
H31F  2    1.139233    0.101982    0.671374   -21.00000   -1.50000
AFIX   0
PART 0
C20   1    0.964134    0.668817    0.100629    11.00000    0.08460    0.13114 =
         0.03430   -0.01124    0.00103   -0.06294
AFIX 137
H20A  2    0.937139    0.757813    0.120595    11.00000   -1.50000
H20B  2    1.053648    0.652481    0.046292    11.00000   -1.50000
H20C  2    0.983891    0.607364    0.154694    11.00000   -1.50000
AFIX   0
C21   1    0.733443    0.663025   -0.165013    11.00000    0.18363    0.12271 =
         0.04372    0.02071   -0.05422   -0.09051
AFIX 137
H21A  2    0.809946    0.587723   -0.197448    11.00000   -1.50000
H21B  2    0.758358    0.742572   -0.193397    11.00000   -1.50000
H21C  2    0.636449    0.667311   -0.173041    11.00000   -1.50000
AFIX   0
HKLF 4


REM  mi19008_refinalized in P-1
REM wR2 = 0.1467, GooF = S = 1.020, Restrained GooF = 1.019 for all data
REM R1 = 0.0698 for 3711 Fo > 4sig(Fo) and 0.1034 for all 5328 data
REM 325 parameters refined using 18 restraints

END

WGHT      0.0453      2.2845

REM Highest difference peak  1.162,  deepest hole -0.703,  1-sigma level  0.072
Q1    1   0.9387  0.3489  0.2563  11.00000  0.05    1.16
Q2    1   0.7869  0.4369  0.2873  11.00000  0.05    0.37
Q3    1   0.5989  0.7470  0.3757  11.00000  0.05    0.35
Q4    1   0.6837  0.7158  0.4200  11.00000  0.05    0.32
Q5    1   0.5513  0.9455  0.4237  11.00000  0.05    0.29
Q6    1   0.5878  0.8202  0.4250  11.00000  0.05    0.28
Q7    1   0.6445  0.8297  0.2786  11.00000  0.05    0.27
Q8    1   0.9518 -0.0369  0.6209  11.00000  0.05    0.27
Q9    1   0.9826 -0.0722  0.5949  11.00000  0.05    0.26
Q10   1   0.4826  0.9810  0.3591  11.00000  0.05    0.26
;
_shelx_res_checksum              51119
_shelx_fab_file                  
;
-11 -6 1 -0.1705 0.1541
-11 -5 1 0.2948 -0.0646
-11 -4 1 -0.3768 -0.0793
-11 -3 1 -1.0832 0.1435
-11 -2 1 -0.9854 -0.0755
-10 -9 1 2.7867 0.0165
-10 -8 1 3.1484 0.1484
-10 -8 2 2.1910 0.1218
-10 -7 1 0.1218 -0.1965
-10 -7 2 -1.3806 -0.1349
-10 -7 3 -2.6593 -0.0753
-10 -6 1 -0.9993 0.0636
-10 -6 2 -2.6002 0.0455
-10 -6 3 -3.2278 -0.0187
-10 -6 4 -2.8347 -0.0718
-10 -5 1 -0.5086 0.1673
-10 -5 2 -1.3968 0.1115
-10 -5 3 -2.0719 0.0651
-10 -5 4 -2.1488 0.0435
-10 -4 1 0.6543 -0.2152
-10 -4 2 -0.3047 -0.1768
-10 -4 3 -1.1494 -0.1117
-10 -4 4 -0.8670 -0.0458
-10 -3 1 1.3262 0.0848
-10 -3 2 0.5385 0.0737
-10 -3 3 1.1852 0.0225
-10 -3 4 2.6075 -0.0359
-10 -3 5 2.9821 -0.0716
-10 -2 1 0.3584 0.1256
-10 -2 2 1.2411 0.0938
-10 -2 3 2.8785 0.0608
-10 -2 4 3.1967 0.0301
-10 -1 1 -0.7287 -0.2025
-10 -1 2 0.5383 -0.1529
-10 -1 3 1.0880 -0.0960
-10 -1 4 0.1063 -0.0566
-10 0 1 0.0055 0.1503
-10 0 2 0.9698 0.1617
-10 0 3 0.4428 0.1369
-10 1 1 1.3181 0.0675
-10 1 2 0.9806 0.0989
-10 2 1 1.2030 -0.1820
-9 -10 1 0.0333 0.0357
-9 -10 2 0.3662 0.0413
-9 -9 1 -1.1741 -0.2199
-9 -9 2 -0.7281 -0.1563
-9 -9 3 -0.2929 -0.1090
-9 -8 1 -0.1440 0.2152
-9 -8 2 0.3360 0.1687
-9 -8 3 0.5829 0.0784
-9 -8 4 0.2483 -0.0046
-9 -7 1 -0.5383 0.0105
-9 -7 2 -0.2350 0.0049
-9 -7 3 -0.0334 0.0240
-9 -7 4 0.1162 0.0503
-9 -7 5 0.2954 0.0652
-9 -6 1 -1.3599 -0.2141
-9 -6 2 -0.5905 -0.1679
-9 -6 3 1.0372 -0.1148
-9 -6 4 2.8338 -0.0717
-9 -6 5 3.5581 -0.0305
-9 -6 6 2.7709 0.0087
-9 -5 1 0.1260 0.2423
-9 -5 2 1.2869 0.1982
-9 -5 3 3.7889 0.1133
-9 -5 4 5.5568 0.0262
-9 -5 5 5.2729 -0.0310
-9 -5 6 3.6290 -0.0588
-9 -4 1 -0.3342 -0.0545
-9 -4 2 1.4954 -0.0490
-9 -4 3 3.1492 -0.0140
-9 -4 4 2.9685 0.0360
-9 -4 5 1.4536 0.0655
-9 -4 6 0.0552 0.0552
-9 -4 7 -0.7020 0.0215
-9 -3 1 -1.1825 -0.2161
-9 -3 2 -0.8366 -0.1670
-9 -3 3 -1.5463 -0.0969
-9 -3 4 -2.5193 -0.0399
-9 -3 5 -2.6754 -0.0151
-9 -3 6 -2.1577 -0.0081
-9 -3 7 -1.6737 -0.0006
-9 -2 1 -1.2246 0.2755
-9 -2 2 -2.7482 0.2465
-9 -2 3 -3.2938 0.1763
-9 -2 4 -2.3729 0.0756
-9 -2 5 -1.3321 -0.0153
-9 -2 6 -1.5413 -0.0609
-9 -2 7 -2.3148 -0.0564
-9 -1 1 -2.3347 -0.0949
-9 -1 2 -2.7787 -0.0917
-9 -1 3 -1.2646 -0.0779
-9 -1 4 0.1699 -0.0541
-9 -1 5 -0.6432 -0.0240
-9 -1 6 -2.8397 -0.0022
-9 -1 7 -3.5170 0.0018
-9 0 1 -2.4451 -0.1517
-9 0 2 -0.9789 -0.1433
-9 0 3 1.4044 -0.1200
-9 0 4 1.7314 -0.0772
-9 0 5 -0.3493 -0.0319
-9 0 6 -1.8926 -0.0045
-9 1 1 -0.5392 0.2418
-9 1 2 2.5078 0.1958
-9 1 3 4.2620 0.1592
-9 1 4 2.6995 0.1339
-9 1 5 -0.2099 0.1087
-9 1 6 -1.3938 0.0707
-9 2 1 0.6967 -0.1801
-9 2 2 3.0843 -0.1339
-9 2 3 2.6434 -0.0539
-9 2 4 0.1419 0.0283
-9 2 5 -1.5735 0.0774
-9 3 1 0.7394 -0.0270
-9 3 2 0.8008 0.0010
-9 3 3 -0.1564 0.0177
-9 4 1 -0.3679 0.2630
-9 4 2 -0.1706 0.2508
-8 -11 1 1.2441 -0.0879
-8 -11 2 0.8140 -0.0668
-8 -10 1 0.3152 0.2763
-8 -10 2 0.7804 0.1626
-8 -10 3 1.0086 0.0535
-8 -10 4 0.3167 -0.0092
-8 -9 1 -0.2710 -0.2463
-8 -9 2 0.5547 -0.2226
-8 -9 3 0.0625 -0.1164
-8 -9 4 -1.3263 0.0099
-8 -9 5 -2.0779 0.0987
-8 -8 1 -0.2870 -0.0707
-8 -8 2 0.3290 -0.0403
-8 -8 3 -0.3501 -0.0195
-8 -8 4 -1.2167 -0.0215
-8 -8 5 -1.3042 -0.0353
-8 -8 6 -0.7301 -0.0504
-8 -7 1 1.2065 0.3029
-8 -7 2 0.7214 0.2400
-8 -7 3 -0.5682 0.1516
-8 -7 4 -1.5348 0.0600
-8 -7 5 -1.5706 -0.0153
-8 -7 6 -1.0066 -0.0591
-8 -7 7 -0.5801 -0.0532
-8 -6 1 0.1633 -0.2763
-8 -6 2 -0.9358 -0.2179
-8 -6 3 -2.1518 -0.1310
-8 -6 4 -2.4605 -0.0404
-8 -6 5 -1.8902 0.0305
-8 -6 6 -1.5653 0.0786
-8 -6 7 -2.1419 0.1043
-8 -6 8 -2.7797 0.0895
-8 -5 1 -0.0199 0.0072
-8 -5 2 -1.1107 0.0011
-8 -5 3 -1.5350 -0.0236
-8 -5 4 -0.7537 -0.0504
-8 -5 5 -0.0784 -0.0572
-8 -5 6 -0.9141 -0.0311
-8 -5 7 -2.5891 0.0070
-8 -5 8 -3.1381 0.0258
-8 -4 1 1.1712 0.2904
-8 -4 2 0.2911 0.2360
-8 -4 3 1.0256 0.1678
-8 -4 4 2.3263 0.0918
-8 -4 5 2.0625 0.0274
-8 -4 6 -0.0250 -0.0200
-8 -4 7 -1.9537 -0.0566
-8 -4 8 -2.1647 -0.0734
-8 -3 1 -0.2783 -0.3188
-8 -3 2 0.5881 -0.2376
-8 -3 3 2.1172 -0.1451
-8 -3 4 2.3185 -0.0564
-8 -3 5 0.5223 0.0088
-8 -3 6 -1.7468 0.0258
-8 -3 7 -2.7859 0.0003
-8 -3 8 -2.5035 -0.0343
-8 -3 9 -1.6783 -0.0575
-8 -2 1 -0.2382 0.0841
-8 -2 2 0.6028 0.0553
-8 -2 3 0.4504 0.0096
-8 -2 4 -0.5975 -0.0197
-8 -2 5 -1.4038 -0.0386
-8 -2 6 -1.3561 -0.0505
-8 -2 7 -1.1745 -0.0392
-8 -2 8 -1.4682 -0.0031
-8 -2 9 -1.5650 0.0330
-8 -1 1 1.0241 0.2519
-8 -1 2 0.0296 0.1763
-8 -1 3 -0.9552 0.1303
-8 -1 4 -0.7186 0.0928
-8 -1 5 0.4030 0.0488
-8 -1 6 0.4140 0.0173
-8 -1 7 -1.7166 0.0170
-8 -1 8 -4.2079 0.0383
-8 -1 9 -4.5807 0.0577
-8 0 1 -0.5076 -0.3973
-8 0 2 -1.7729 -0.3141
-8 0 3 -1.5808 -0.1966
-8 0 4 0.0619 -0.0876
-8 0 5 0.8902 -0.0028
-8 0 6 -0.9219 0.0517
-8 0 7 -3.8628 0.0697
-8 0 8 -4.7423 0.0549
-8 1 1 -1.2601 0.1542
-8 1 2 -1.9263 0.1426
-8 1 3 -0.7475 0.1036
-8 1 4 0.8163 0.0629
-8 1 5 0.3347 0.0242
-8 1 6 -1.8776 -0.0149
-8 1 7 -2.9431 -0.0407
-8 1 8 -1.4999 -0.0365
-8 2 1 -0.2088 0.1846
-8 2 2 0.3113 0.1407
-8 2 3 1.5250 0.1149
-8 2 4 0.8668 0.0766
-8 2 5 -2.1354 0.0055
-8 2 6 -4.7113 -0.0730
-8 2 7 -4.5044 -0.1103
-8 3 1 0.8478 -0.3460
-8 3 2 1.9395 -0.2595
-8 3 3 1.3423 -0.1860
-8 3 4 -1.6960 -0.1544
-8 3 5 -4.8047 -0.1539
-8 3 6 -5.2859 -0.1475
-8 4 1 2.8047 0.2652
-8 4 2 2.4660 0.1957
-8 4 3 0.5764 0.0687
-8 4 4 -1.5529 -0.0587
-8 4 5 -2.1473 -0.1391
-8 5 1 1.9166 0.1623
-8 5 2 1.5991 0.0883
-8 5 3 1.0551 0.0173
-8 6 1 0.3908 -0.2076
-7 -12 1 1.3202 0.0899
-7 -11 1 2.8538 -0.3600
-7 -11 2 1.9412 -0.2268
-7 -11 3 0.6660 -0.0694
-7 -11 4 -0.0001 0.0190
-7 -10 1 2.9621 0.2355
-7 -10 2 1.2550 0.2297
-7 -10 3 0.3071 0.1276
-7 -10 4 0.8481 -0.0160
-7 -10 5 1.7408 -0.1268
-7 -9 1 1.5793 0.1701
-7 -9 2 0.0263 0.1058
-7 -9 3 -0.0007 0.0433
-7 -9 4 0.7589 0.0032
-7 -9 5 0.8757 -0.0262
-7 -9 6 0.2136 -0.0492
-7 -9 7 -0.2409 -0.0401
-7 -8 1 -0.1794 -0.4217
-7 -8 2 -0.8589 -0.3184
-7 -8 3 -0.6729 -0.1753
-7 -8 4 -0.6581 -0.0475
-7 -8 5 -1.1997 0.0280
-7 -8 6 -1.6647 0.0655
-7 -8 7 -1.4139 0.0852
-7 -8 8 -0.6303 0.0743
-7 -7 1 -0.7941 0.2899
-7 -7 2 -0.7305 0.2548
-7 -7 3 -0.5854 0.1656
-7 -7 4 -0.7979 0.0454
-7 -7 5 -1.1731 -0.0573
-7 -7 6 -1.1250 -0.1000
-7 -7 7 -0.4581 -0.0828
-7 -7 8 0.2495 -0.0315
-7 -7 9 0.2796 0.0303
-7 -6 1 -0.1200 0.0996
-7 -6 2 -0.1841 0.0565
-7 -6 3 -0.3245 0.0396
-7 -6 4 -0.5334 0.0330
-7 -6 5 -0.3564 0.0274
-7 -6 6 0.5260 0.0175
-7 -6 7 1.5066 0.0076
-7 -6 8 1.5007 0.0086
-7 -6 9 0.3874 0.0129
-7 -5 1 -0.6314 -0.4351
-7 -5 2 -0.6130 -0.3268
-7 -5 3 -0.7003 -0.1994
-7 -5 4 -0.6156 -0.0823
-7 -5 5 0.1527 0.0024
-7 -5 6 1.1645 0.0479
-7 -5 7 1.1403 0.0638
-7 -5 8 -0.3137 0.0537
-7 -5 9 -1.8909 0.0129
-7 -5 10 -2.1424 -0.0423
-7 -4 1 0.3756 0.3859
-7 -4 2 -0.2269 0.2990
-7 -4 3 -1.0703 0.1704
-7 -4 4 -1.0066 0.0477
-7 -4 5 0.1956 -0.0450
-7 -4 6 1.2284 -0.0893
-7 -4 7 0.9429 -0.0797
-7 -4 8 -0.0923 -0.0360
-7 -4 9 -0.5460 0.0158
-7 -4 10 -0.1627 0.0613
-7 -3 1 0.5559 0.0235
-7 -3 2 -1.1021 0.0018
-7 -3 3 -1.8994 0.0319
-7 -3 4 -0.9455 0.0597
-7 -3 5 0.7780 0.0533
-7 -3 6 1.6615 0.0239
-7 -3 7 1.4339 -0.0061
-7 -3 8 0.9855 -0.0208
-7 -3 9 0.7260 -0.0094
-7 -3 10 0.3362 0.0210
-7 -2 1 -1.3639 -0.4373
-7 -2 2 -1.9631 -0.3033
-7 -2 3 -1.4881 -0.1789
-7 -2 4 -0.4865 -0.0940
-7 -2 5 0.0422 -0.0330
-7 -2 6 0.0402 0.0143
-7 -2 7 0.2684 0.0394
-7 -2 8 0.8134 0.0418
-7 -2 9 0.9093 0.0297
-7 -2 10 0.3746 0.0043
-7 -1 1 0.0299 0.4481
-7 -1 2 0.1923 0.3508
-7 -1 3 -0.0789 0.1964
-7 -1 4 -0.7761 0.0696
-7 -1 5 -1.1788 0.0031
-7 -1 6 -0.4360 -0.0228
-7 -1 7 0.9938 -0.0264
-7 -1 8 1.5223 -0.0120
-7 -1 9 0.5659 0.0044
-7 -1 10 -0.6374 0.0044
-7 0 1 2.5121 -0.0603
-7 0 2 2.0634 -0.0970
-7 0 3 0.9131 -0.0553
-7 0 4 -0.0353 0.0165
-7 0 5 0.2011 0.0530
-7 0 6 1.1138 0.0422
-7 0 7 0.8077 0.0142
-7 0 8 -1.4080 -0.0171
-7 0 9 -3.6932 -0.0542
-7 0 10 -3.9817 -0.0772
-7 1 1 1.6443 -0.4078
-7 1 2 1.2802 -0.2760
-7 1 3 0.6905 -0.1510
-7 1 4 1.0641 -0.0836
-7 1 5 2.5408 -0.0537
-7 1 6 3.2399 -0.0186
-7 1 7 1.7199 0.0130
-7 1 8 -0.6703 0.0014
-7 1 9 -1.5369 -0.0474
-7 1 10 -0.6241 -0.0790
-7 2 1 1.3192 0.5006
-7 2 2 0.5797 0.4310
-7 2 3 0.4708 0.2632
-7 2 4 2.2717 0.0820
-7 2 5 4.6215 -0.0232
-7 2 6 5.1000 -0.0422
-7 2 7 3.5947 -0.0315
-7 2 8 2.0959 -0.0304
-7 2 9 1.6103 -0.0281
-7 3 1 0.6603 -0.1054
-7 3 2 -0.4605 -0.1289
-7 3 3 0.1529 -0.1355
-7 3 4 2.0107 -0.1039
-7 3 5 2.8920 -0.0374
-7 3 6 1.9587 0.0274
-7 3 7 0.5921 0.0574
-7 3 8 0.0116 0.0468
-7 4 1 -0.4134 -0.2362
-7 4 2 -0.7720 -0.1842
-7 4 3 -0.4746 -0.1459
-7 4 4 -0.5070 -0.0826
-7 4 5 -1.1826 0.0181
-7 4 6 -1.5800 0.1223
-7 4 7 -1.0655 0.1744
-7 5 1 1.7463 0.4227
-7 5 2 0.6872 0.2625
-7 5 3 -0.7789 0.1270
-7 5 4 -2.0312 0.0976
-7 5 5 -2.3114 0.1506
-7 5 6 -1.5621 0.2026
-7 6 1 1.7032 -0.2561
-7 6 2 0.1782 -0.3094
-7 6 3 -1.1049 -0.1961
-7 6 4 -1.5937 0.0048
-7 6 5 -1.3554 0.1625
-7 7 1 0.4949 -0.4031
-7 7 2 -0.1439 -0.3197
-6 -12 1 0.0349 0.5686
-6 -12 2 0.1679 0.3699
-6 -12 3 0.2376 0.1669
-6 -11 1 -1.4098 -0.1331
-6 -11 2 -1.0747 -0.1548
-6 -11 3 -0.5953 -0.0456
-6 -11 4 -1.0607 0.1147
-6 -11 5 -2.2587 0.2000
-6 -10 1 -0.8959 -0.2984
-6 -10 2 0.2357 -0.1976
-6 -10 3 0.5372 -0.0600
-6 -10 4 -0.6467 0.0375
-6 -10 5 -2.1257 0.0766
-6 -10 6 -2.5150 0.0918
-6 -10 7 -1.8285 0.0900
-6 -9 1 -0.1466 0.4296
-6 -9 2 0.8099 0.3505
-6 -9 3 0.6991 0.2211
-6 -9 4 -0.1164 0.0802
-6 -9 5 -0.6429 -0.0141
-6 -9 6 -0.5429 -0.0570
-6 -9 7 -0.2447 -0.0834
-6 -9 8 -0.1506 -0.0917
-6 -8 1 -0.0369 -0.2633
-6 -8 2 0.4938 -0.2372
-6 -8 3 0.6205 -0.1568
-6 -8 4 0.6471 -0.0428
-6 -8 5 0.7608 0.0542
-6 -8 6 0.7833 0.0772
-6 -8 7 0.4336 0.0340
-6 -8 8 -0.2588 -0.0092
-6 -8 9 -0.8626 -0.0138
-6 -7 1 -0.2410 -0.2556
-6 -7 2 0.3208 -0.1675
-6 -7 3 0.7748 -0.0899
-6 -7 4 1.0836 -0.0301
-6 -7 5 1.1269 -0.0023
-6 -7 6 0.5972 0.0014
-6 -7 7 -0.6249 0.0111
-6 -7 8 -2.0259 0.0359
-6 -7 9 -2.7355 0.0558
-6 -7 10 -2.3634 0.0581
-6 -6 1 0.2646 0.5760
-6 -6 2 0.8868 0.4416
-6 -6 3 1.2974 0.2576
-6 -6 4 1.5134 0.0783
-6 -6 5 1.3422 -0.0518
-6 -6 6 0.5634 -0.1067
-6 -6 7 -0.5767 -0.0941
-6 -6 8 -1.4166 -0.0449
-6 -6 9 -1.5048 0.0168
-6 -6 10 -0.9217 0.0727
-6 -5 1 0.7767 -0.3443
-6 -5 2 1.1674 -0.3119
-6 -5 3 1.4319 -0.2023
-6 -5 4 1.4831 -0.0654
-6 -5 5 1.1963 0.0484
-6 -5 6 0.7102 0.1042
-6 -5 7 0.2584 0.0926
-6 -5 8 -0.1210 0.0392
-6 -5 9 -0.3625 -0.0143
-6 -5 10 -0.1344 -0.0453
-6 -5 11 0.6103 -0.0542
-6 -4 1 0.8351 -0.2138
-6 -4 2 1.3972 -0.1236
-6 -4 3 1.5459 -0.0620
-6 -4 4 0.9565 -0.0326
-6 -4 5 0.0368 -0.0166
-6 -4 6 -0.6743 -0.0017
-6 -4 7 -1.2038 0.0115
-6 -4 8 -1.6816 0.0222
-6 -4 9 -1.5759 0.0303
-6 -4 10 -0.3471 0.0348
-6 -4 11 1.2608 0.0390
-6 -3 1 1.2794 0.5992
-6 -3 2 1.4415 0.4685
-6 -3 3 0.3919 0.2774
-6 -3 4 -1.1993 0.0975
-6 -3 5 -2.0443 -0.0240
-6 -3 6 -1.8250 -0.0812
-6 -3 7 -1.2549 -0.0842
-6 -3 8 -0.6577 -0.0442
-6 -3 9 0.4179 0.0222
-6 -3 10 1.8681 0.0926
-6 -3 11 2.5354 0.1419
-6 -2 1 -0.7457 -0.4118
-6 -2 2 -1.2794 -0.3489
-6 -2 3 -2.3935 -0.2146
-6 -2 4 -2.7094 -0.0660
-6 -2 5 -1.6039 0.0356
-6 -2 6 -0.0797 0.0719
-6 -2 7 0.6250 0.0635
-6 -2 8 0.5641 0.0339
-6 -2 9 0.4594 0.0021
-6 -2 10 0.3374 -0.0127
-6 -2 11 -0.1650 -0.0071
-6 -2 12 -0.7409 0.0028
-6 -1 1 -3.5672 -0.1378
-6 -1 2 -3.5130 -0.0670
-6 -1 3 -3.0905 -0.0348
-6 -1 4 -1.7379 -0.0475
-6 -1 5 -0.0092 -0.0619
-6 -1 6 0.9092 -0.0376
-6 -1 7 0.7941 0.0049
-6 -1 8 0.4430 0.0196
-6 -1 9 0.2730 0.0009
-6 -1 10 0.0112 -0.0268
-6 -1 11 -0.3259 -0.0545
-6 -1 12 -0.3060 -0.0817
-6 0 1 -3.4541 0.5565
-6 0 2 -2.9055 0.4309
-6 0 3 -2.1590 0.2512
-6 0 4 -1.1078 0.0911
-6 0 5 -0.3225 0.0103
-6 0 6 -0.0290 -0.0147
-6 0 7 0.2349 -0.0413
-6 0 8 0.5325 -0.0712
-6 0 9 0.2792 -0.0691
-6 0 10 -0.5570 -0.0368
-6 0 11 -1.1415 -0.0104
-6 1 1 -2.9211 -0.4742
-6 1 2 -2.3229 -0.3950
-6 1 3 -1.3468 -0.2548
-6 1 4 -0.6195 -0.0876
-6 1 5 -0.5854 0.0356
-6 1 6 -0.7921 0.0614
-6 1 7 -0.9426 0.0214
-6 1 8 -1.4813 -0.0095
-6 1 9 -2.4378 -0.0047
-6 1 10 -2.9029 0.0119
-6 1 11 -2.3435 0.0256
-6 2 1 -3.3835 0.0030
-6 2 2 -1.6126 0.0551
-6 2 3 0.0831 0.0664
-6 2 4 0.6322 0.0385
-6 2 5 0.3978 -0.0107
-6 2 6 0.1605 -0.0335
-6 2 7 -0.0997 0.0002
-6 2 8 -0.4601 0.0622
-6 2 9 -0.3348 0.1056
-6 2 10 0.4515 0.1178
-6 2 11 0.9600 0.1048
-6 3 1 -0.9298 0.4765
-6 3 2 0.9201 0.3489
-6 3 3 1.7546 0.1909
-6 3 4 1.6999 0.0500
-6 3 5 1.4718 -0.0232
-6 3 6 1.1103 -0.0244
-6 3 7 0.5529 0.0024
-6 3 8 0.4569 0.0301
-6 3 9 1.1728 0.0715
-6 3 10 1.7517 0.1207
-6 4 1 0.6230 -0.5148
-6 4 2 1.1838 -0.4463
-6 4 3 1.5086 -0.3274
-6 4 4 1.6716 -0.1713
-6 4 5 1.2383 -0.0253
-6 4 6 0.0241 0.0484
-6 4 7 -1.0196 0.0478
-6 4 8 -0.8683 0.0365
-6 4 9 0.0579 0.0504
-6 5 1 -0.0131 0.1275
-6 5 2 0.5982 0.1188
-6 5 3 1.2735 0.0990
-6 5 4 1.3400 0.0880
-6 5 5 0.4469 0.0604
-6 5 6 -0.6943 0.0049
-6 5 7 -0.9900 -0.0394
-6 5 8 -0.3437 -0.0402
-6 6 1 0.5897 0.2997
-6 6 2 0.7947 0.1938
-6 6 3 0.7747 0.1498
-6 6 4 0.4462 0.1371
-6 6 5 -0.0385 0.0870
-6 6 6 -0.3176 -0.0170
-6 6 7 -0.2503 -0.1169
-6 7 1 -0.8896 -0.4735
-6 7 2 -1.2003 -0.3295
-6 7 3 -0.8867 -0.0665
-6 7 4 -0.2374 0.1566
-6 7 5 0.2193 0.1946
-6 8 1 -2.0432 -0.0829
-6 8 2 -1.7215 0.0690
-6 8 3 -0.7408 0.2711
-5 -12 1 1.7910 0.2272
-5 -12 2 2.0116 0.2633
-5 -12 3 1.3906 0.1162
-5 -12 4 0.4972 -0.0466
-5 -11 1 2.0342 0.4222
-5 -11 2 1.1006 0.2876
-5 -11 3 -0.3981 0.1221
-5 -11 4 -1.0753 0.0448
-5 -11 5 -0.6246 0.0645
-5 -11 6 0.0996 0.0943
-5 -10 1 0.1678 -0.5152
-5 -10 2 -1.1606 -0.4219
-5 -10 3 -1.8075 -0.2414
-5 -10 4 -1.0777 -0.0131
-5 -10 5 0.2780 0.1597
-5 -10 6 1.1470 0.2106
-5 -10 7 1.1385 0.1675
-5 -10 8 0.5319 0.0917
-5 -9 1 -0.0004 0.1352
-5 -9 2 -0.6048 0.1201
-5 -9 3 -0.4764 0.0863
-5 -9 4 0.2155 0.0458
-5 -9 5 0.7661 0.0069
-5 -9 6 0.7306 0.0020
-5 -9 7 0.2001 0.0374
-5 -9 8 -0.3800 0.0670
-5 -9 9 -0.5175 0.0561
-5 -8 1 0.3045 0.3802
-5 -8 2 -0.0783 0.2500
-5 -8 3 -0.1538 0.1313
-5 -8 4 -0.0466 0.0321
-5 -8 5 0.0303 -0.0240
-5 -8 6 0.0488 -0.0379
-5 -8 7 0.1817 -0.0521
-5 -8 8 0.6200 -0.0864
-5 -8 9 1.3099 -0.0996
-5 -8 10 1.8429 -0.0557
-5 -7 1 0.1300 -0.6165
-5 -7 2 -0.2338 -0.4839
-5 -7 3 -0.3585 -0.3075
-5 -7 4 -0.3604 -0.1246
-5 -7 5 -0.2542 0.0239
-5 -7 6 0.0729 0.0849
-5 -7 7 0.6396 0.0501
-5 -7 8 1.2930 -0.0133
-5 -7 9 1.8254 -0.0321
-5 -7 10 2.0285 -0.0023
-5 -7 11 1.7168 0.0344
-5 -6 1 0.0454 0.2902
-5 -6 2 0.0709 0.2588
-5 -6 3 0.2102 0.1584
-5 -6 4 0.2671 0.0519
-5 -6 5 0.2811 -0.0314
-5 -6 6 0.2340 -0.0801
-5 -6 7 0.0435 -0.0737
-5 -6 8 -0.1294 -0.0041
-5 -6 9 -0.0062 0.0913
-5 -6 10 0.2809 0.1548
-5 -6 11 0.2657 0.1611
-5 -5 1 0.9128 0.3989
-5 -5 2 1.3389 0.2627
-5 -5 3 1.6115 0.1457
-5 -5 4 1.7214 0.0624
-5 -5 5 1.6192 0.0065
-5 -5 6 1.1916 -0.0285
-5 -5 7 0.6773 -0.0396
-5 -5 8 0.5505 -0.0258
-5 -5 9 0.7560 0.0026
-5 -5 10 0.6412 0.0324
-5 -5 11 0.0070 0.0531
-5 -5 12 -0.4163 0.0578
-5 -4 1 2.2474 -0.7186
-5 -4 2 2.6370 -0.5552
-5 -4 3 2.9005 -0.3242
-5 -4 4 3.0431 -0.0910
-5 -4 5 2.7935 0.0751
-5 -4 6 2.1804 0.1394
-5 -4 7 1.6293 0.1188
-5 -4 8 1.2091 0.0561
-5 -4 9 0.3744 -0.0098
-5 -4 10 -1.0276 -0.0539
-5 -4 11 -2.0737 -0.0624
-5 -4 12 -1.8448 -0.0301
-5 -3 1 4.8578 0.3560
-5 -3 2 4.8107 0.3151
-5 -3 3 4.6061 0.2055
-5 -3 4 3.8838 0.0683
-5 -3 5 2.4994 -0.0532
-5 -3 6 1.0522 -0.1146
-5 -3 7 0.1663 -0.1013
-5 -3 8 -0.3463 -0.0400
-5 -3 9 -0.9852 0.0284
-5 -3 10 -1.5511 0.0757
-5 -3 11 -1.4361 0.0930
-5 -3 12 -0.7222 0.0848
-5 -3 13 -0.1109 0.0572
-5 -2 1 6.6159 0.3172
-5 -2 2 5.7877 0.2108
-5 -2 3 4.3935 0.1111
-5 -2 4 2.2240 0.0275
-5 -2 5 -0.0485 -0.0221
-5 -2 6 -1.2012 -0.0415
-5 -2 7 -0.8540 -0.0490
-5 -2 8 0.1186 -0.0459
-5 -2 9 0.7199 -0.0225
-5 -2 10 0.7053 0.0141
-5 -2 11 0.2300 0.0442
-5 -2 12 -0.5163 0.0535
-5 -2 13 -1.0827 0.0373
-5 -1 1 5.1019 -0.6997
-5 -1 2 3.9187 -0.5381
-5 -1 3 2.2380 -0.3290
-5 -1 4 0.1727 -0.1103
-5 -1 5 -1.2786 0.0538
-5 -1 6 -1.2923 0.1136
-5 -1 7 -0.3684 0.0890
-5 -1 8 0.3003 0.0363
-5 -1 9 0.1701 -0.0162
-5 -1 10 -0.5133 -0.0619
-5 -1 11 -1.3307 -0.0830
-5 -1 12 -1.8330 -0.0665
-5 -1 13 -1.6229 -0.0303
-5 0 1 3.2135 0.4546
-5 0 2 2.3372 0.3561
-5 0 3 1.0508 0.2297
-5 0 4 -0.4153 0.1089
-5 0 5 -1.2188 -0.0013
-5 0 6 -1.1769 -0.0654
-5 0 7 -0.8675 -0.0571
-5 0 8 -0.5711 -0.0152
-5 0 9 -0.1007 0.0050
-5 0 10 0.4866 0.0018
-5 0 11 0.8864 0.0027
-5 0 12 1.0594 0.0077
-5 0 13 1.0909 -0.0001
-5 1 1 2.3804 0.1662
-5 1 2 1.4322 0.0858
-5 1 3 -0.1129 0.0628
-5 1 4 -1.5186 0.0396
-5 1 5 -2.2597 0.0138
-5 1 6 -2.4745 0.0071
-5 1 7 -2.1858 0.0041
-5 1 8 -1.2075 -0.0137
-5 1 9 0.0901 -0.0215
-5 1 10 0.9570 0.0044
-5 1 11 1.2091 0.0413
-5 1 12 1.1824 0.0594
-5 2 1 1.0298 -0.6759
-5 2 2 -0.2336 -0.4720
-5 2 3 -1.2557 -0.2780
-5 2 4 -1.7591 -0.1312
-5 2 5 -2.1111 -0.0249
-5 2 6 -2.3185 0.0362
-5 2 7 -1.9422 0.0583
-5 2 8 -1.1462 0.0721
-5 2 9 -0.6447 0.0795
-5 2 10 -0.5312 0.0452
-5 2 11 -0.2772 -0.0266
-5 2 12 0.1582 -0.0702
-5 3 1 -0.7938 0.5780
-5 3 2 -0.9924 0.4766
-5 3 3 -0.5828 0.2791
-5 3 4 -0.4890 0.0847
-5 3 5 -0.8988 -0.0470
-5 3 6 -0.9817 -0.0847
-5 3 7 -0.4173 -0.0290
-5 3 8 0.1226 0.0464
-5 3 9 0.2738 0.0395
-5 3 10 0.4433 -0.0599
-5 3 11 0.7321 -0.1575
-5 3 12 0.6474 -0.1794
-5 4 1 -0.4211 0.0473
-5 4 2 0.2403 -0.0526
-5 4 3 0.3714 -0.0851
-5 4 4 -0.5426 -0.0721
-5 4 5 -1.5113 -0.0307
-5 4 6 -1.5815 0.0263
-5 4 7 -1.0600 0.0463
-5 4 8 -0.5977 -0.0248
-5 4 9 -0.2154 -0.1514
-5 4 10 0.1534 -0.2322
-5 4 11 0.2040 -0.2230
-5 5 1 -0.0884 -0.5660
-5 5 2 0.1978 -0.3978
-5 5 3 -0.4533 -0.2084
-5 5 4 -1.7065 -0.0352
-5 5 5 -2.4423 0.0997
-5 5 6 -2.2608 0.1485
-5 5 7 -1.5934 0.0786
-5 5 8 -0.8670 -0.0535
-5 5 9 -0.3045 -0.1447
-5 5 10 -0.0859 -0.1637
-5 6 1 0.3164 0.5422
-5 6 2 0.5383 0.4441
-5 6 3 -0.3232 0.3000
-5 6 4 -1.5618 0.1695
-5 6 5 -2.0678 0.0615
-5 6 6 -1.5593 -0.0415
-5 6 7 -0.6068 -0.1204
-5 6 8 0.0746 -0.1336
-5 6 9 0.2211 -0.0927
-5 7 1 1.5390 -0.1297
-5 7 2 1.2896 -0.1545
-5 7 3 -0.1417 -0.1346
-5 7 4 -1.3550 -0.1138
-5 7 5 -1.3304 -0.1139
-5 7 6 -0.4321 -0.1258
-5 7 7 0.2798 -0.1209
-5 7 8 0.3079 -0.0849
-5 8 1 0.9884 -0.3312
-5 8 2 0.1197 -0.1512
-5 8 3 -0.9784 -0.0589
-5 8 4 -1.1078 -0.0385
-5 8 5 -0.2870 -0.0496
-5 8 6 0.5086 -0.0695
-5 9 1 0.4042 0.5407
-5 9 2 -0.2281 0.4754
-5 9 3 -0.5358 0.2960
-4 -12 1 -0.3881 -0.6062
-4 -12 2 -0.6106 -0.2711
-4 -12 3 -0.4727 0.0199
-4 -12 4 -0.1251 0.1419
-4 -11 1 0.5660 0.5156
-4 -11 2 0.7358 0.5154
-4 -11 3 0.7073 0.3600
-4 -11 4 0.2477 0.1515
-4 -11 5 -0.4546 0.0135
-4 -11 6 -1.0498 -0.0250
-4 -11 7 -1.3718 -0.0073
-4 -10 1 0.5002 -0.0210
-4 -10 2 0.3196 -0.0450
-4 -10 3 -0.3352 -0.0284
-4 -10 4 -1.0115 0.0276
-4 -10 5 -1.2415 0.0870
-4 -10 6 -1.0971 0.0907
-4 -10 7 -0.8801 0.0260
-4 -10 8 -0.6259 -0.0541
-4 -9 1 -0.5704 -0.5927
-4 -9 2 -0.7979 -0.4143
-4 -9 3 -0.9045 -0.2126
-4 -9 4 -0.4231 -0.0308
-4 -9 5 0.3847 0.0745
-4 -9 6 0.7479 0.0794
-4 -9 7 0.3189 0.0319
-4 -9 8 -0.5604 -0.0024
-4 -9 9 -1.3611 -0.0155
-4 -9 10 -1.6667 -0.0366
-4 -8 1 -0.4171 0.6380
-4 -8 2 -0.6032 0.4879
-4 -8 3 -0.4090 0.2856
-4 -8 4 0.2398 0.0907
-4 -8 5 0.6180 -0.0673
-4 -8 6 0.0490 -0.1419
-4 -8 7 -1.2748 -0.1030
-4 -8 8 -2.5712 -0.0046
-4 -8 9 -3.1883 0.0499
-4 -8 10 -2.8556 0.0183
-4 -8 11 -1.6833 -0.0508
-4 -7 1 -0.6160 -0.1398
-4 -7 2 -1.3291 -0.1651
-4 -7 3 -1.5275 -0.1023
-4 -7 4 -1.3493 -0.0396
-4 -7 5 -1.4634 -0.0101
-4 -7 6 -2.0076 0.0096
-4 -7 7 -2.4211 0.0214
-4 -7 8 -2.3217 -0.0116
-4 -7 9 -1.8983 -0.0943
-4 -7 10 -1.3440 -0.1692
-4 -7 11 -0.5511 -0.1781
-4 -6 1 -2.2930 -0.5818
-4 -6 2 -3.3831 -0.3563
-4 -6 3 -3.6805 -0.1732
-4 -6 4 -3.6531 -0.0622
-4 -6 5 -3.6583 0.0099
-4 -6 6 -3.3177 0.0680
-4 -6 7 -2.3573 0.0961
-4 -6 8 -1.3552 0.0741
-4 -6 9 -0.9461 0.0171
-4 -6 10 -0.8045 -0.0337
-4 -6 11 -0.2312 -0.0450
-4 -6 12 0.5900 -0.0100
-4 -5 1 -4.8866 0.8302
-4 -5 2 -5.4718 0.6493
-4 -5 3 -5.0859 0.3703
-4 -5 4 -4.5435 0.1078
-4 -5 5 -3.9526 -0.0619
-4 -5 6 -2.9917 -0.1153
-4 -5 7 -1.9106 -0.0799
-4 -5 8 -1.3013 -0.0123
-4 -5 9 -1.0190 0.0414
-4 -5 10 -0.3218 0.0725
-4 -5 11 0.8228 0.0991
-4 -5 12 1.5032 0.1258
-4 -5 13 1.1784 0.1249
-4 -4 1 -7.9807 -0.2826
-4 -4 2 -7.0658 -0.2873
-4 -4 3 -5.2188 -0.1797
-4 -4 4 -3.4831 -0.0514
-4 -4 5 -2.0741 0.0416
-4 -4 6 -0.9620 0.0794
-4 -4 7 -0.2584 0.0538
-4 -4 8 0.1871 -0.0210
-4 -4 9 0.8399 -0.0962
-4 -4 10 1.7311 -0.1136
-4 -4 11 2.2298 -0.0536
-4 -4 12 1.9239 0.0430
-4 -4 13 1.1761 0.1076
-4 -3 1 -10.0544 -0.6040
-4 -3 2 -7.5762 -0.3704
-4 -3 3 -4.4395 -0.1727
-4 -3 4 -1.6888 -0.0364
-4 -3 5 0.2412 0.0493
-4 -3 6 1.2038 0.0830
-4 -3 7 1.3307 0.0680
-4 -3 8 1.0685 0.0278
-4 -3 9 0.8074 -0.0114
-4 -3 10 0.6142 -0.0330
-4 -3 11 0.5233 -0.0306
-4 -3 12 0.6854 -0.0126
-4 -3 13 0.9520 0.0014
-4 -2 1 -8.0759 0.9139
-4 -2 2 -5.3032 0.6879
-4 -2 3 -2.2206 0.3747
-4 -2 4 0.3783 0.0962
-4 -2 5 1.9137 -0.0946
-4 -2 6 2.1484 -0.1725
-4 -2 7 1.4542 -0.1355
-4 -2 8 0.6010 -0.0352
-4 -2 9 0.1884 0.0507
-4 -2 10 0.4299 0.0821
-4 -2 11 1.2286 0.0656
-4 -2 12 2.0942 0.0177
-4 -2 13 2.3103 -0.0466
-4 -2 14 1.6719 -0.1030
-4 -1 1 -5.2661 -0.3720
-4 -1 2 -3.3701 -0.3687
-4 -1 3 -1.1226 -0.2374
-4 -1 4 0.8124 -0.0891
-4 -1 5 1.7521 0.0135
-4 -1 6 1.6705 0.0740
-4 -1 7 1.2735 0.0924
-4 -1 8 1.1606 0.0584
-4 -1 9 1.2903 -0.0061
-4 -1 10 1.3667 -0.0585
-4 -1 11 1.2508 -0.0797
-4 -1 12 0.9054 -0.0731
-4 -1 13 0.4201 -0.0423
-4 -1 14 0.0997 0.0042
-4 0 1 -3.8089 -0.4967
-4 0 2 -2.6626 -0.2846
-4 0 3 -0.8180 -0.1165
-4 0 4 0.8372 -0.0190
-4 0 5 1.7173 0.0396
-4 0 6 2.1065 0.0684
-4 0 7 2.3701 0.0621
-4 0 8 2.2212 0.0385
-4 0 9 1.3251 0.0139
-4 0 10 0.0682 -0.0175
-4 0 11 -0.8149 -0.0459
-4 0 12 -0.9710 -0.0337
-4 0 13 -0.5090 0.0294
-4 0 14 0.1946 0.0998
-4 1 1 -2.7180 0.8835
-4 1 2 -1.7931 0.6706
-4 1 3 -0.3711 0.3847
-4 1 4 0.7943 0.1381
-4 1 5 1.6976 -0.0371
-4 1 6 2.5058 -0.1336
-4 1 7 2.7680 -0.1318
-4 1 8 2.0865 -0.0576
-4 1 9 1.0265 0.0120
-4 1 10 0.5202 0.0422
-4 1 11 0.7699 0.0683
-4 1 12 1.2997 0.1076
-4 1 13 1.6275 0.1206
-4 1 14 1.4960 0.0835
-4 2 1 -1.9752 -0.5081
-4 2 2 -1.4254 -0.4608
-4 2 3 -0.8794 -0.2790
-4 2 4 -0.1949 -0.0971
-4 2 5 0.8125 0.0013
-4 2 6 1.5016 0.0422
-4 2 7 1.2093 0.0556
-4 2 8 0.4214 0.0262
-4 2 9 0.1472 -0.0272
-4 2 10 0.5757 -0.0381
-4 2 11 1.1536 0.0046
-4 2 12 1.4653 0.0316
-4 2 13 1.3733 0.0013
-4 3 1 -1.3178 -0.3457
-4 3 2 -1.5225 -0.1626
-4 3 3 -1.2671 -0.0441
-4 3 4 -0.0760 -0.0140
-4 3 5 1.3076 0.0016
-4 3 6 1.6910 0.0412
-4 3 7 1.0680 0.0639
-4 3 8 0.4146 0.0477
-4 3 9 0.2680 0.0252
-4 3 10 0.4878 0.0039
-4 3 11 0.9079 -0.0504
-4 3 12 1.2917 -0.1334
-4 3 13 1.1631 -0.1860
-4 4 1 -0.8588 0.8274
-4 4 2 -1.2615 0.6115
-4 4 3 -0.5667 0.3143
-4 4 4 0.9313 0.0840
-4 4 5 1.9387 -0.0239
-4 4 6 1.8423 -0.0581
-4 4 7 1.1803 -0.0661
-4 4 8 0.6097 -0.0573
-4 4 9 0.4229 -0.0490
-4 4 10 0.7972 -0.0597
-4 4 11 1.5286 -0.0682
-4 4 12 1.8358 -0.0521
-4 5 1 -0.5467 -0.5553
-4 5 2 -0.7255 -0.5302
-4 5 3 -0.0823 -0.3589
-4 5 4 0.6564 -0.1337
-4 5 5 0.7619 0.0223
-4 5 6 0.3103 0.0657
-4 5 7 -0.2398 0.0276
-4 5 8 -0.5153 -0.0443
-4 5 9 -0.2364 -0.0847
-4 5 10 0.5052 -0.0208
-4 5 11 1.0691 0.1287
-4 5 12 0.9916 0.2253
-4 6 1 -0.5931 -0.1388
-4 6 2 -0.5103 0.0017
-4 6 3 -0.1606 0.1175
-4 6 4 -0.0111 0.1495
-4 6 5 -0.1295 0.1117
-4 6 6 -0.1998 0.0453
-4 6 7 0.0124 -0.0238
-4 6 8 0.4681 -0.0434
-4 6 9 0.8559 0.0608
-4 6 10 0.7907 0.2617
-4 6 11 0.3122 0.3880
-4 7 1 0.5473 0.6087
-4 7 2 0.5793 0.4692
-4 7 3 0.2850 0.2701
-4 7 4 -0.2399 0.0807
-4 7 5 -0.4238 -0.0552
-4 7 6 0.1203 -0.1338
-4 7 7 1.0600 -0.1327
-4 7 8 1.5830 -0.0038
-4 7 9 1.1853 0.2219
-4 7 10 0.2514 0.3864
-4 8 1 1.0104 -0.6048
-4 8 2 0.5574 -0.5187
-4 8 3 -0.3599 -0.3660
-4 8 4 -0.9167 -0.2103
-4 8 5 -0.4016 -0.0859
-4 8 6 0.8651 0.0246
-4 8 7 1.7628 0.1557
-4 8 8 1.5267 0.2952
-4 9 1 0.1959 0.0372
-4 9 2 -0.6754 0.1099
-4 9 3 -1.4409 0.0477
-4 9 4 -1.1614 -0.0538
-4 9 5 0.0792 -0.0616
-4 9 6 1.2273 0.0480
-4 10 1 0.2004 0.8147
-4 10 2 -0.7569 0.5114
-4 10 3 -1.1092 0.0773
-3 -13 1 -0.5470 0.4785
-3 -12 1 -0.5170 -0.5681
-3 -12 2 -0.1859 -0.4769
-3 -12 3 0.3448 -0.1252
-3 -12 4 0.6498 0.1708
-3 -12 5 0.4921 0.2512
-3 -11 1 -0.4550 -0.3162
-3 -11 2 -0.2687 -0.0942
-3 -11 3 0.1164 0.0985
-3 -11 4 0.2701 0.1303
-3 -11 5 0.0566 0.0910
-3 -11 6 -0.1427 0.1147
-3 -11 7 0.0514 0.1913
-3 -10 1 0.5107 0.6609
-3 -10 2 0.5556 0.5487
-3 -10 3 0.4460 0.3176
-3 -10 4 -0.0943 0.0678
-3 -10 5 -0.6718 -0.0631
-3 -10 6 -0.5538 -0.0448
-3 -10 7 0.3043 0.0393
-3 -10 8 1.0986 0.1027
-3 -10 9 1.1944 0.1216
-3 -9 1 0.3642 -0.5965
-3 -9 2 0.4710 -0.4948
-3 -9 3 0.2371 -0.3191
-3 -9 4 -0.2486 -0.1210
-3 -9 5 -0.1542 0.0537
-3 -9 6 1.0439 0.1493
-3 -9 7 2.6642 0.1335
-3 -9 8 3.5060 0.0386
-3 -9 9 3.1206 -0.0574
-3 -9 10 1.9769 -0.0952
-3 -8 1 0.1574 -0.1142
-3 -8 2 1.0640 -0.0038
-3 -8 3 1.5282 0.0261
-3 -8 4 1.7853 0.0120
-3 -8 5 2.5660 0.0002
-3 -8 6 3.8094 -0.0063
-3 -8 7 4.5018 -0.0189
-3 -8 8 3.9389 -0.0242
-3 -8 9 2.5126 -0.0034
-3 -8 10 1.1069 0.0326
-3 -8 11 0.2477 0.0551
-3 -7 1 1.9297 0.8152
-3 -7 2 3.2824 0.5688
-3 -7 3 3.7351 0.2731
-3 -7 4 3.7960 0.0449
-3 -7 5 3.9176 -0.0833
-3 -7 6 3.6514 -0.1348
-3 -7 7 2.4908 -0.1285
-3 -7 8 0.9489 -0.0727
-3 -7 9 0.0552 0.0069
-3 -7 10 0.1135 0.0677
-3 -7 11 0.5685 0.0784
-3 -7 12 0.8624 0.0356
-3 -6 1 4.8274 -0.7855
-3 -6 2 5.6014 -0.6540
-3 -6 3 5.1893 -0.3828
-3 -6 4 4.3612 -0.1038
-3 -6 5 3.2058 0.0749
-3 -6 6 1.4491 0.1246
-3 -6 7 -0.3441 0.0814
-3 -6 8 -1.0278 0.0046
-3 -6 9 -0.3719 -0.0562
-3 -6 10 0.6412 -0.0827
-3 -6 11 1.1583 -0.0932
-3 -6 12 1.2641 -0.1114
-3 -6 13 1.2596 -0.1261
-3 -5 1 7.1341 0.0146
-3 -5 2 6.3428 0.1358
-3 -5 3 4.5449 0.1466
-3 -5 4 2.5554 0.0820
-3 -5 5 0.4400 0.0163
-3 -5 6 -1.4563 -0.0106
-3 -5 7 -2.2281 0.0034
-3 -5 8 -1.6455 0.0480
-3 -5 9 -0.7008 0.0971
-3 -5 10 -0.2981 0.1024
-3 -5 11 -0.1684 0.0289
-3 -5 12 0.2870 -0.0944
-3 -5 13 0.8286 -0.1837
-3 -4 1 7.1241 0.8707
-3 -4 2 4.8624 0.5942
-3 -4 3 2.3704 0.2841
-3 -4 4 0.2287 0.0603
-3 -4 5 -1.5032 -0.0640
-3 -4 6 -2.4470 -0.1178
-3 -4 7 -2.3321 -0.1100
-3 -4 8 -1.7068 -0.0497
-3 -4 9 -1.3297 0.0221
-3 -4 10 -1.1553 0.0529
-3 -4 11 -0.6946 0.0245
-3 -4 12 -0.0529 -0.0329
-3 -4 13 0.2434 -0.0750
-3 -4 14 0.2035 -0.0856
-3 -3 1 2.9928 -1.0153
-3 -3 2 1.2103 -0.8365
-3 -3 3 0.0441 -0.4667
-3 -3 4 -0.7670 -0.1087
-3 -3 5 -1.5088 0.0951
-3 -3 6 -1.9275 0.1416
-3 -3 7 -1.8086 0.0930
-3 -3 8 -1.4052 0.0084
-3 -3 9 -1.0489 -0.0626
-3 -3 10 -0.8483 -0.0878
-3 -3 11 -0.8977 -0.0696
-3 -3 12 -1.2344 -0.0330
-3 -3 13 -1.4983 -0.0022
-3 -3 14 -1.2191 0.0090
-3 -2 1 -1.0627 0.1004
-3 -2 2 -0.7506 0.2373
-3 -2 3 -0.2652 0.2319
-3 -2 4 -0.4321 0.1033
-3 -2 5 -1.2060 -0.0207
-3 -2 6 -1.8249 -0.0660
-3 -2 7 -1.8463 -0.0499
-3 -2 8 -1.5346 -0.0015
-3 -2 9 -1.3537 0.0615
-3 -2 10 -1.4981 0.1036
-3 -2 11 -1.8296 0.0887
-3 -2 12 -1.9880 0.0241
-3 -2 13 -1.7059 -0.0488
-3 -2 14 -1.1440 -0.0958
-3 -1 1 -0.1748 0.8998
-3 -1 2 1.5304 0.6232
-3 -1 3 1.8223 0.2615
-3 -1 4 0.6657 0.0029
-3 -1 5 -0.9370 -0.1005
-3 -1 6 -2.0279 -0.1167
-3 -1 7 -2.4074 -0.0950
-3 -1 8 -2.2635 -0.0424
-3 -1 9 -1.6983 0.0164
-3 -1 10 -0.8478 0.0432
-3 -1 11 -0.0512 0.0321
-3 -1 12 0.3228 0.0032
-3 -1 13 0.1157 -0.0272
-3 -1 14 -0.4634 -0.0457
-3 -1 15 -0.8635 -0.0389
-3 0 1 2.2722 -1.0163
-3 0 2 3.3988 -0.8715
-3 0 3 2.5340 -0.5286
-3 0 4 0.6176 -0.1328
-3 0 5 -1.3313 0.1329
-3 0 6 -2.8005 0.2122
-3 0 7 -3.4305 0.1596
-3 0 8 -2.8795 0.0437
-3 0 9 -1.3982 -0.0722
-3 0 10 0.0410 -0.1291
-3 0 11 0.5668 -0.1115
-3 0 12 0.1060 -0.0536
-3 0 13 -0.7604 0.0159
-3 0 14 -1.3220 0.0914
-3 0 15 -1.2086 0.1531
-3 1 1 3.0599 0.2208
-3 1 2 3.0397 0.2685
-3 1 3 1.8865 0.2537
-3 1 4 0.2876 0.1488
-3 1 5 -1.3891 0.0264
-3 1 6 -2.5679 -0.0429
-3 1 7 -2.5035 -0.0623
-3 1 8 -1.2845 -0.0481
-3 1 9 -0.0356 0.0012
-3 1 10 0.3278 0.0561
-3 1 11 -0.0088 0.0671
-3 1 12 -0.3355 0.0438
-3 1 13 -0.3010 0.0459
-3 1 14 -0.0375 0.0876
-3 2 1 1.0767 0.6634
-3 2 2 1.1207 0.4815
-3 2 3 0.6178 0.2289
-3 2 4 -0.4003 0.0238
-3 2 5 -1.4977 -0.0760
-3 2 6 -1.7719 -0.1109
-3 2 7 -1.0188 -0.1067
-3 2 8 -0.1585 -0.0480
-3 2 9 0.0278 0.0346
-3 2 10 -0.1494 0.0723
-3 2 11 -0.0069 0.0595
-3 2 12 0.5447 0.0490
-3 2 13 1.0981 0.0524
-3 2 14 1.2522 0.0310
-3 3 1 -1.6628 -0.9749
-3 3 2 -0.9721 -0.7752
-3 3 3 -0.7694 -0.4789
-3 3 4 -1.1325 -0.1647
-3 3 5 -1.4605 0.0429
-3 3 6 -1.3406 0.1138
-3 3 7 -1.1693 0.1120
-3 3 8 -1.3595 0.0762
-3 3 9 -1.6300 0.0064
-3 3 10 -1.5464 -0.0613
-3 3 11 -1.0911 -0.0806
-3 3 12 -0.4045 -0.0749
-3 3 13 0.3534 -0.0974
-3 3 14 0.7813 -0.1358
-3 4 1 -2.7970 0.4797
-3 4 2 -1.6835 0.4082
-3 4 3 -0.9105 0.2846
-3 4 4 -0.5454 0.1331
-3 4 5 -0.4067 0.0143
-3 4 6 -0.5020 -0.0212
-3 4 7 -0.7691 -0.0084
-3 4 8 -0.9274 -0.0087
-3 4 9 -0.9527 -0.0179
-3 4 10 -1.0543 -0.0122
-3 4 11 -1.0251 -0.0216
-3 4 12 -0.4655 -0.0731
-3 4 13 0.2823 -0.1182
-3 5 1 -2.3993 0.4570
-3 5 2 -1.2848 0.2624
-3 5 3 -0.4447 0.0876
-3 5 4 -0.0813 -0.0009
-3 5 5 -0.2191 -0.0068
-3 5 6 -0.5389 -0.0132
-3 5 7 -0.5880 -0.0643
-3 5 8 -0.4399 -0.1033
-3 5 9 -0.5342 -0.0761
-3 5 10 -0.7154 -0.0116
-3 5 11 -0.3497 0.0542
-3 5 12 0.4307 0.1364
-3 5 13 0.7077 0.2184
-3 6 1 -2.3195 -0.9293
-3 6 2 -1.4197 -0.7374
-3 6 3 -0.5952 -0.4109
-3 6 4 -0.2553 -0.0783
-3 6 5 -0.4314 0.0981
-3 6 6 -0.6957 0.0937
-3 6 7 -0.7896 0.0318
-3 6 8 -0.8963 0.0130
-3 6 9 -1.0045 0.0338
-3 6 10 -0.7185 0.0858
-3 6 11 -0.0736 0.1986
-3 6 12 0.2827 0.3288
-3 7 1 -2.3889 0.4532
-3 7 2 -1.1451 0.4340
-3 7 3 -0.0440 0.3797
-3 7 4 0.3073 0.2099
-3 7 5 -0.0847 -0.0177
-3 7 6 -0.6507 -0.1453
-3 7 7 -0.9329 -0.1135
-3 7 8 -0.8517 -0.0119
-3 7 9 -0.5319 0.0756
-3 7 10 -0.2537 0.1565
-3 7 11 -0.2835 0.2231
-3 8 1 -0.7286 0.1609
-3 8 2 0.3464 0.1548
-3 8 3 0.8661 0.0726
-3 8 4 0.3051 -0.0778
-3 8 5 -0.8808 -0.1745
-3 8 6 -1.6876 -0.1443
-3 8 7 -1.6139 -0.0357
-3 8 8 -1.0226 0.0681
-3 8 9 -0.5992 0.1301
-3 8 10 -0.5955 0.1320
-3 9 1 -0.7459 -0.6994
-3 9 2 -0.0011 -0.4587
-3 9 3 0.1598 -0.2243
-3 9 4 -0.5211 -0.0386
-3 9 5 -1.2969 0.1107
-3 9 6 -1.4161 0.2525
-3 9 7 -0.9918 0.3797
-3 9 8 -0.6703 0.4321
-3 10 1 -1.5170 0.5051
-3 10 2 -0.6683 0.4820
-3 10 3 -0.3527 0.3717
-3 10 4 -0.4825 0.2039
-3 10 5 -0.5262 0.1126
-3 10 6 -0.3346 0.1792
-3 11 1 -0.7874 0.6236
-2 -12 1 0.9208 0.3119
-2 -12 2 0.9910 0.0287
-2 -12 3 0.6302 -0.0333
-2 -12 4 0.2978 0.1368
-2 -12 5 0.1876 0.2760
-2 -11 1 0.4409 -0.8291
-2 -11 2 0.5912 -0.6956
-2 -11 3 0.5233 -0.2881
-2 -11 4 0.3114 0.1235
-2 -11 5 -0.0033 0.2862
-2 -11 6 -0.3533 0.2278
-2 -11 7 -0.5779 0.1229
-2 -10 1 -0.1328 0.3332
-2 -10 2 -0.0479 0.3464
-2 -10 3 -0.0782 0.3212
-2 -10 4 -0.3989 0.1690
-2 -10 5 -0.9607 -0.0259
-2 -10 6 -1.4497 -0.1087
-2 -10 7 -1.4234 -0.0608
-2 -10 8 -0.7592 0.0073
-2 -10 9 0.0379 0.0235
-2 -9 1 0.0266 0.3575
-2 -9 2 -0.3664 0.2611
-2 -9 3 -0.8478 0.1104
-2 -9 4 -1.4489 -0.0491
-2 -9 5 -2.0106 -0.1248
-2 -9 6 -2.1170 -0.1051
-2 -9 7 -1.4461 -0.0588
-2 -9 8 -0.3249 -0.0284
-2 -9 9 0.4498 0.0078
-2 -9 10 0.5146 0.0646
-2 -8 1 -0.6918 -0.9164
-2 -8 2 -1.3521 -0.6721
-2 -8 3 -1.5820 -0.3828
-2 -8 4 -1.5470 -0.1143
-2 -8 5 -1.2719 0.0723
-2 -8 6 -0.4977 0.1350
-2 -8 7 0.7158 0.0896
-2 -8 8 1.6403 0.0072
-2 -8 9 1.6146 -0.0451
-2 -8 10 0.8645 -0.0524
-2 -8 11 0.1808 -0.0335
-2 -8 12 0.0117 0.0029
-2 -7 1 -2.2798 0.6567
-2 -7 2 -2.3904 0.5611
-2 -7 3 -1.7384 0.3542
-2 -7 4 -0.8645 0.1197
-2 -7 5 0.1880 -0.0568
-2 -7 6 1.5315 -0.1351
-2 -7 7 2.6192 -0.1220
-2 -7 8 2.6123 -0.0506
-2 -7 9 1.5370 0.0322
-2 -7 10 0.3562 0.0840
-2 -7 11 -0.1645 0.0962
-2 -7 12 -0.0922 0.0939
-2 -7 13 0.1556 0.0942
-2 -6 1 -2.7551 0.3030
-2 -6 2 -2.2387 0.1493
-2 -6 3 -1.2128 0.0154
-2 -6 4 -0.0782 -0.0432
-2 -6 5 1.2394 -0.0408
-2 -6 6 2.3481 -0.0280
-2 -6 7 2.3696 -0.0287
-2 -6 8 1.2552 -0.0333
-2 -6 9 0.1644 -0.0284
-2 -6 10 0.0057 -0.0058
-2 -6 11 0.3730 0.0430
-2 -6 12 0.4475 0.1118
-2 -6 13 0.2105 0.1635
-2 -5 1 -1.3635 -1.0411
-2 -5 2 -0.7141 -0.7826
-2 -5 3 0.0305 -0.4163
-2 -5 4 0.9177 -0.0706
-2 -5 5 1.8060 0.1412
-2 -5 6 1.8832 0.1974
-2 -5 7 0.8694 0.1465
-2 -5 8 -0.1066 0.0511
-2 -5 9 0.1072 -0.0350
-2 -5 10 1.0154 -0.0717
-2 -5 11 1.2593 -0.0460
-2 -5 12 0.6047 0.0201
-2 -5 13 0.0108 0.0843
-2 -5 14 -0.0093 0.1137
-2 -4 1 2.1222 0.8711
-2 -4 2 0.9474 0.7215
-2 -4 3 -0.2155 0.4521
-2 -4 4 -0.5786 0.1495
-2 -4 5 -0.3427 -0.0622
-2 -4 6 -0.2967 -0.1301
-2 -4 7 -0.3964 -0.0916
-2 -4 8 0.0826 -0.0092
-2 -4 9 1.0316 0.0675
-2 -4 10 1.3909 0.1004
-2 -4 11 0.7482 0.0770
-2 -4 12 -0.0763 0.0274
-2 -4 13 -0.3687 0.0007
-2 -4 14 -0.3940 0.0145
-2 -3 1 3.8441 0.1942
-2 -3 2 -0.4842 0.0537
-2 -3 3 -3.4256 -0.0679
-2 -3 4 -3.7919 -0.0895
-2 -3 5 -2.3400 -0.0423
-2 -3 6 -0.5968 -0.0194
-2 -3 7 0.6632 -0.0410
-2 -3 8 1.3620 -0.0614
-2 -3 9 1.3949 -0.0620
-2 -3 10 0.7595 -0.0605
-2 -3 11 -0.0882 -0.0530
-2 -3 12 -0.7144 -0.0103
-2 -3 13 -1.1926 0.0693
-2 -3 14 -1.6011 0.1378
-2 -3 15 -1.5559 0.1422
-2 -2 1 -1.4800 -1.1333
-2 -2 2 -6.7999 -0.8553
-2 -2 3 -8.3613 -0.4488
-2 -2 4 -6.1395 -0.0626
-2 -2 5 -2.3820 0.1358
-2 -2 6 0.5891 0.1483
-2 -2 7 1.9706 0.0933
-2 -2 8 2.1013 0.0398
-2 -2 9 1.4476 -0.0144
-2 -2 10 0.3176 -0.0629
-2 -2 11 -0.9991 -0.0737
-2 -2 12 -2.2093 -0.0347
-2 -2 13 -2.9609 0.0272
-2 -2 14 -2.8694 0.0683
-2 -2 15 -1.9459 0.0610
-2 -1 1 -7.3065 1.0568
-2 -1 2 -10.3613 0.8591
-2 -1 3 -9.1139 0.5555
-2 -1 4 -5.2643 0.1743
-2 -1 5 -1.3683 -0.1326
-2 -1 6 1.2434 -0.2259
-2 -1 7 2.6048 -0.1361
-2 -1 8 2.9169 0.0038
-2 -1 9 2.1214 0.1023
-2 -1 10 0.4666 0.1313
-2 -1 11 -1.2885 0.0903
-2 -1 12 -2.3824 0.0079
-2 -1 13 -2.5118 -0.0649
-2 -1 14 -1.8985 -0.0963
-2 -1 15 -1.0816 -0.0876
-2 0 1 -6.4026 0.0608
-2 0 2 -6.4067 -0.0095
-2 0 3 -4.4760 -0.0948
-2 0 4 -2.1913 -0.1196
-2 0 5 -0.2907 -0.0417
-2 0 6 1.3308 0.0446
-2 0 7 2.4837 0.0486
-2 0 8 2.5489 -0.0009
-2 0 9 1.4934 -0.0372
-2 0 10 0.1379 -0.0476
-2 0 11 -0.7840 -0.0419
-2 0 12 -1.2359 -0.0163
-2 0 13 -1.4606 0.0192
-2 0 14 -1.4739 0.0373
-2 0 15 -1.1470 0.0351
-2 1 1 0.0781 -1.1182
-2 1 2 0.1501 -0.8132
-2 1 3 -0.0659 -0.4297
-2 1 4 -0.3871 -0.0288
-2 1 5 -0.1682 0.2171
-2 1 6 0.4892 0.2278
-2 1 7 0.7412 0.1050
-2 1 8 0.2764 -0.0141
-2 1 9 -0.3220 -0.0761
-2 1 10 -0.6411 -0.0776
-2 1 11 -0.9976 -0.0274
-2 1 12 -1.6599 0.0324
-2 1 13 -2.2047 0.0508
-2 1 14 -2.0163 0.0283
-2 1 15 -1.0945 0.0036
-2 2 1 6.2682 1.1210
-2 2 2 4.1506 0.8319
-2 2 3 1.7489 0.5297
-2 2 4 0.1374 0.2117
-2 2 5 -0.3567 -0.0764
-2 2 6 -0.3525 -0.2242
-2 2 7 -0.3356 -0.2010
-2 2 8 -0.1723 -0.0846
-2 2 9 0.1486 0.0443
-2 2 10 0.1623 0.1385
-2 2 11 -0.3570 0.1516
-2 2 12 -0.9472 0.0719
-2 2 13 -1.0166 -0.0350
-2 2 14 -0.5176 -0.0927
-2 2 15 0.0466 -0.0972
-2 3 1 7.2796 -0.1891
-2 3 2 4.3513 -0.1719
-2 3 3 1.5442 -0.1432
-2 3 4 -0.2974 -0.1266
-2 3 5 -1.0973 -0.0684
-2 3 6 -1.1610 0.0104
-2 3 7 -0.7829 0.0439
-2 3 8 -0.3496 0.0334
-2 3 9 -0.2058 0.0165
-2 3 10 -0.2667 -0.0130
-2 3 11 -0.2037 -0.0603
-2 3 12 0.0529 -0.0748
-2 3 13 0.3634 -0.0281
-2 3 14 0.6384 0.0205
-2 3 15 0.6967 0.0110
-2 4 1 5.8139 -0.8881
-2 4 2 2.9894 -0.5725
-2 4 3 0.5040 -0.3254
-2 4 4 -0.9856 -0.0906
-2 4 5 -1.4184 0.0942
-2 4 6 -1.2826 0.1600
-2 4 7 -1.2606 0.1305
-2 4 8 -1.5171 0.0667
-2 4 9 -1.5118 -0.0194
-2 4 10 -0.9212 -0.1102
-2 4 11 -0.2596 -0.1365
-2 4 12 -0.0117 -0.0739
-2 4 13 0.1736 0.0001
-2 4 14 0.6685 0.0165
-2 5 1 3.6610 1.2207
-2 5 2 1.4076 0.8166
-2 5 3 -0.2377 0.4205
-2 5 4 -0.9441 0.1280
-2 5 5 -1.0316 -0.0578
-2 5 6 -1.1692 -0.1294
-2 5 7 -1.4695 -0.1067
-2 5 8 -1.2397 -0.0611
-2 5 9 -0.1809 -0.0296
-2 5 10 0.7847 0.0168
-2 5 11 0.7607 0.0795
-2 5 12 0.2697 0.1056
-2 5 13 0.3086 0.0884
-2 5 14 0.6875 0.0880
-2 6 1 2.0700 -0.3968
-2 6 2 0.5240 -0.3789
-2 6 3 -0.6152 -0.2412
-2 6 4 -1.2280 -0.0874
-2 6 5 -1.5882 0.0199
-2 6 6 -1.8161 0.0434
-2 6 7 -1.4642 -0.0109
-2 6 8 -0.2871 -0.0576
-2 6 9 0.9149 -0.0125
-2 6 10 1.1659 0.0900
-2 6 11 0.7179 0.1522
-2 6 12 0.5263 0.1690
-2 6 13 0.6777 0.2090
-2 7 1 0.2978 -0.6889
-2 7 2 -0.9056 -0.3979
-2 7 3 -1.5362 -0.1256
-2 7 4 -1.5295 0.0728
-2 7 5 -1.1685 0.1298
-2 7 6 -0.6693 0.0652
-2 7 7 -0.0843 0.0162
-2 7 8 0.3278 0.0759
-2 7 9 0.2594 0.1573
-2 7 10 -0.0662 0.1257
-2 7 11 -0.1618 0.0131
-2 7 12 -0.0805 -0.0358
-2 8 1 -1.0926 0.9390
-2 8 2 -1.3220 0.6848
-2 8 3 -0.9834 0.4198
-2 8 4 -0.2303 0.1214
-2 8 5 0.3755 -0.1550
-2 8 6 0.4192 -0.2570
-2 8 7 -0.0379 -0.1398
-2 8 8 -0.5878 0.0143
-2 8 9 -0.7820 -0.0085
-2 8 10 -0.5402 -0.1922
-2 8 11 -0.2865 -0.3398
-2 9 1 0.0804 -0.4128
-2 9 2 0.1015 -0.2161
-2 9 3 0.3133 -0.1244
-2 9 4 0.4668 -0.1569
-2 9 5 0.1126 -0.1493
-2 9 6 -0.7263 -0.0190
-2 9 7 -1.4748 0.1031
-2 9 8 -1.5497 0.0452
-2 9 9 -0.9427 -0.1782
-2 9 10 -0.2319 -0.3877
-2 10 1 0.1620 -0.2238
-2 10 2 0.0184 -0.0289
-2 10 3 0.1079 -0.0342
-2 10 4 0.0572 -0.0252
-2 10 5 -0.3705 0.1124
-2 10 6 -0.9535 0.2837
-2 10 7 -1.2536 0.3320
-2 10 8 -1.0609 0.2094
-2 11 1 -0.0669 0.8884
-2 11 2 0.0877 0.5249
-2 11 3 0.2362 0.1649
-2 11 4 0.1558 -0.0100
-2 11 5 -0.1674 -0.0035
-1 -12 1 -0.0080 0.9220
-1 -12 2 0.1574 0.5277
-1 -12 3 0.0618 0.0983
-1 -12 4 -0.0262 -0.1269
-1 -12 5 0.1738 -0.1360
-1 -11 1 0.6581 -0.1867
-1 -11 2 0.6507 -0.3063
-1 -11 3 0.4662 -0.2459
-1 -11 4 0.6190 -0.0283
-1 -11 5 1.1041 0.1202
-1 -11 6 1.4953 0.0323
-1 -11 7 1.4868 -0.1840
-1 -10 1 0.9768 -0.6995
-1 -10 2 0.9029 -0.5034
-1 -10 3 0.8822 -0.1728
-1 -10 4 1.0954 0.1161
-1 -10 5 1.2713 0.1574
-1 -10 6 1.1316 -0.0040
-1 -10 7 0.6836 -0.1437
-1 -10 8 0.1705 -0.1641
-1 -10 9 -0.1138 -0.1682
-1 -9 1 0.5139 0.9595
-1 -9 2 0.6991 0.7156
-1 -9 3 0.7798 0.4697
-1 -9 4 0.6795 0.1586
-1 -9 5 0.3739 -0.1561
-1 -9 6 -0.0313 -0.2978
-1 -9 7 -0.3275 -0.2212
-1 -9 8 -0.2992 -0.0913
-1 -9 9 0.0220 -0.0671
-1 -9 10 0.2467 -0.1176
-1 -9 11 0.0545 -0.1186
-1 -8 1 0.5416 -0.4686
-1 -8 2 0.6673 -0.3615
-1 -8 3 0.3851 -0.2138
-1 -8 4 0.0138 -0.1211
-1 -8 5 -0.2646 -0.0441
-1 -8 6 -0.4948 0.0475
-1 -8 7 -0.6341 0.0905
-1 -8 8 -0.5415 0.0295
-1 -8 9 -0.3364 -0.0719
-1 -8 10 -0.3193 -0.0953
-1 -8 11 -0.4443 -0.0160
-1 -8 12 -0.3335 0.0739
-1 -7 1 0.1611 -0.6984
-1 -7 2 0.1013 -0.3925
-1 -7 3 0.1134 -0.1571
-1 -7 4 0.4359 0.0080
-1 -7 5 0.6677 0.1169
-1 -7 6 0.4500 0.1573
-1 -7 7 0.0134 0.1199
-1 -7 8 -0.3062 0.0418
-1 -7 9 -0.5471 -0.0119
-1 -7 10 -0.7123 -0.0123
-1 -7 11 -0.4477 0.0072
-1 -7 12 0.3640 -0.0003
-1 -7 13 1.1317 -0.0380
-1 -6 1 -0.8101 1.2302
-1 -6 2 -0.4537 0.8625
-1 -6 3 0.2925 0.4478
-1 -6 4 1.0344 0.0959
-1 -6 5 1.1788 -0.1207
-1 -6 6 0.8333 -0.1853
-1 -6 7 0.4615 -0.1343
-1 -6 8 0.0767 -0.0288
-1 -6 9 -0.4174 0.0734
-1 -6 10 -0.5133 0.1284
-1 -6 11 0.3233 0.1139
-1 -6 12 1.5850 0.0380
-1 -6 13 2.1250 -0.0615
-1 -6 14 1.5707 -0.1332
-1 -5 1 -0.4795 -0.6548
-1 -5 2 0.9968 -0.5323
-1 -5 3 2.3494 -0.3222
-1 -5 4 2.8276 -0.1019
-1 -5 5 2.3561 0.0608
-1 -5 6 1.4850 0.1210
-1 -5 7 0.4322 0.0873
-1 -5 8 -0.8275 0.0128
-1 -5 9 -1.6308 -0.0457
-1 -5 10 -1.0154 -0.0581
-1 -5 11 0.7576 -0.0315
-1 -5 12 2.1745 -0.0025
-1 -5 13 2.2957 -0.0056
-1 -5 14 1.6681 -0.0346
-1 -4 1 0.9301 -0.5465
-1 -4 2 4.2039 -0.3173
-1 -4 3 5.9748 -0.1106
-1 -4 4 5.6003 0.0385
-1 -4 5 3.7202 0.0909
-1 -4 6 1.2825 0.0740
-1 -4 7 -1.1029 0.0430
-1 -4 8 -2.6203 0.0172
-1 -4 9 -2.2937 -0.0061
-1 -4 10 -0.2964 -0.0193
-1 -4 11 1.7459 -0.0226
-1 -4 12 2.5525 -0.0413
-1 -4 13 2.5162 -0.0865
-1 -4 14 2.5307 -0.1195
-1 -4 15 2.4060 -0.0909
-1 -3 1 5.4022 1.3537
-1 -3 2 8.4084 0.9159
-1 -3 3 8.2183 0.4711
-1 -3 4 5.3475 0.0628
-1 -3 5 1.5494 -0.2038
-1 -3 6 -1.6647 -0.2586
-1 -3 7 -3.4160 -0.1693
-1 -3 8 -3.1982 -0.0566
-1 -3 9 -1.2990 0.0266
-1 -3 10 0.9094 0.0807
-1 -3 11 2.1398 0.0908
-1 -3 12 2.4968 0.0375
-1 -3 13 2.8148 -0.0479
-1 -3 14 3.0548 -0.0929
-1 -3 15 2.4368 -0.0583
-1 -2 1 6.7332 -1.0017
-1 -2 2 6.5733 -0.7135
-1 -2 3 3.7808 -0.4074
-1 -2 4 0.1324 -0.1463
-1 -2 5 -2.5732 0.0711
-1 -2 6 -3.7674 0.1742
-1 -2 7 -3.6853 0.1185
-1 -2 8 -2.6219 -0.0114
-1 -2 9 -1.0233 -0.0907
-1 -2 10 0.4157 -0.0804
-1 -2 11 1.3101 -0.0230
-1 -2 12 1.8272 0.0330
-1 -2 13 2.0679 0.0681
-1 -2 14 1.7536 0.0809
-1 -2 15 0.8635 0.0708
-1 -2 16 -0.0046 0.0339
-1 -1 1 -3.9286 -0.4488
-1 -1 2 -6.0732 -0.1874
-1 -1 3 -7.4928 -0.0515
-1 -1 4 -7.0501 0.0661
-1 -1 5 -5.1847 0.1286
-1 -1 6 -3.4208 0.0976
-1 -1 7 -2.4790 0.0424
-1 -1 8 -1.7582 0.0312
-1 -1 9 -0.6776 0.0450
-1 -1 10 0.4170 0.0439
-1 -1 11 0.9439 0.0281
-1 -1 12 0.9272 0.0074
-1 -1 13 0.7759 -0.0206
-1 -1 14 0.6969 -0.0497
-1 -1 15 0.6159 -0.0646
-1 -1 16 0.4163 -0.0612
-1 0 2 -18.2964 1.0516
-1 0 3 -14.5239 0.4944
-1 0 4 -8.6854 0.0702
-1 0 5 -3.6157 -0.2084
-1 0 6 -1.0607 -0.2772
-1 0 7 -0.2443 -0.1629
-1 0 8 0.4753 -0.0138
-1 0 9 1.3845 0.0641
-1 0 10 1.7063 0.0797
-1 0 11 1.3380 0.0638
-1 0 12 1.1146 0.0164
-1 0 13 1.5207 -0.0480
-1 0 14 2.0457 -0.0872
-1 0 15 1.9560 -0.0765
-1 0 16 1.2100 -0.0244
-1 1 1 -26.2846 -1.1703
-1 1 2 -20.3564 -0.8936
-1 1 3 -11.7799 -0.4728
-1 1 4 -3.9874 -0.1270
-1 1 5 0.4244 0.1125
-1 1 6 1.6682 0.2289
-1 1 7 1.7130 0.1754
-1 1 8 1.6886 0.0059
-1 1 9 1.3501 -0.1303
-1 1 10 0.6357 -0.1485
-1 1 11 0.3099 -0.0822
-1 1 12 0.8551 0.0055
-1 1 13 1.7148 0.0758
-1 1 14 2.0349 0.1023
-1 1 15 1.6577 0.0814
-1 1 16 1.0941 0.0446
-1 2 1 -21.9861 -0.5928
-1 2 2 -13.5277 -0.1844
-1 2 3 -4.9733 0.0308
-1 2 4 0.8744 0.1275
-1 2 5 3.2005 0.1419
-1 2 6 3.1798 0.0622
-1 2 7 2.2135 -0.0470
-1 2 8 0.9267 -0.0832
-1 2 9 -0.2908 -0.0368
-1 2 10 -0.9078 0.0253
-1 2 11 -0.7503 0.0621
-1 2 12 -0.2205 0.0650
-1 2 13 0.2298 0.0203
-1 2 14 0.4975 -0.0585
-1 2 15 0.6695 -0.1129
-1 2 16 0.7586 -0.1082
-1 3 1 -12.5396 1.5800
-1 3 2 -6.2202 1.0135
-1 3 3 -0.5371 0.4678
-1 3 4 2.9956 0.0433
-1 3 5 4.1020 -0.2407
-1 3 6 3.4600 -0.3256
-1 3 7 2.0698 -0.2049
-1 3 8 0.8416 -0.0097
-1 3 9 0.1869 0.1148
-1 3 10 -0.1113 0.1395
-1 3 11 -0.3577 0.0975
-1 3 12 -0.4684 0.0058
-1 3 13 -0.2960 -0.0970
-1 3 14 -0.0502 -0.1322
-1 3 15 -0.0300 -0.0724
-1 3 16 -0.2289 0.0164
-1 4 1 -6.3144 -1.1136
-1 4 2 -2.2442 -0.8464
-1 4 3 1.2907 -0.4680
-1 4 4 3.2433 -0.1715
-1 4 5 3.4087 0.0471
-1 4 6 2.5046 0.2097
-1 4 7 1.5469 0.2452
-1 4 8 0.9260 0.1264
-1 4 9 0.3036 -0.0398
-1 4 10 -0.4747 -0.1385
-1 4 11 -0.9460 -0.1516
-1 4 12 -0.8041 -0.0942
-1 4 13 -0.4298 0.0330
-1 4 14 -0.2437 0.1814
-1 4 15 -0.1591 0.2560
-1 5 1 -2.0790 -0.1923
-1 5 2 -0.0415 0.0584
-1 5 3 1.5921 0.0793
-1 5 4 2.3688 0.0607
-1 5 5 2.4091 0.1035
-1 5 6 2.1604 0.1272
-1 5 7 1.7324 0.0661
-1 5 8 0.8609 -0.0190
-1 5 9 -0.3250 -0.0577
-1 5 10 -1.1572 -0.0537
-1 5 11 -1.3511 -0.0186
-1 5 12 -1.3175 0.0541
-1 5 13 -1.2296 0.1239
-1 5 14 -0.6900 0.1253
-1 5 15 0.2713 0.0700
-1 6 1 -0.5171 1.3364
-1 6 2 0.3040 0.7119
-1 6 3 1.0961 0.2272
-1 6 4 1.6750 -0.0053
-1 6 5 1.9312 -0.1054
-1 6 6 1.7244 -0.1707
-1 6 7 1.0038 -0.1801
-1 6 8 0.1647 -0.1101
-1 6 9 -0.2423 -0.0015
-1 6 10 -0.3659 0.0970
-1 6 11 -0.8552 0.1498
-1 6 12 -1.5486 0.1125
-1 6 13 -1.4122 -0.0081
-1 6 14 -0.2426 -0.1039
-1 7 1 0.2767 -1.2744
-1 7 2 0.7258 -0.9245
-1 7 3 0.9879 -0.3848
-1 7 4 0.9107 0.0153
-1 7 5 0.4276 0.1396
-1 7 6 -0.2562 0.0754
-1 7 7 -0.6111 -0.0203
-1 7 8 -0.3099 -0.0382
-1 7 9 0.0706 0.0380
-1 7 10 -0.4122 0.1098
-1 7 11 -1.5226 0.0414
-1 7 12 -1.8143 -0.1574
-1 7 13 -0.6879 -0.2924
-1 8 1 0.3735 -0.0421
-1 8 2 0.0643 0.2588
-1 8 3 -0.2854 0.3424
-1 8 4 -0.6189 0.2288
-1 8 5 -0.8042 0.0275
-1 8 6 -0.6234 -0.1250
-1 8 7 -0.0792 -0.1085
-1 8 8 0.1963 0.0784
-1 8 9 -0.6029 0.2384
-1 8 10 -2.1846 0.1251
-1 8 11 -3.0381 -0.2538
-1 8 12 -2.2505 -0.5857
-1 9 1 -0.0951 0.9156
-1 9 2 -0.4865 0.5316
-1 9 3 -0.7821 0.2076
-1 9 4 -0.8049 -0.0574
-1 9 5 -0.5109 -0.2526
-1 9 6 -0.0556 -0.2709
-1 9 7 0.1305 -0.0684
-1 9 8 -0.4566 0.1584
-1 9 9 -1.6843 0.1127
-1 9 10 -2.5242 -0.2504
-1 9 11 -2.1184 -0.6282
-1 10 1 0.6812 -0.9206
-1 10 2 0.0384 -0.5592
-1 10 3 -0.5414 -0.2247
-1 10 4 -0.7546 -0.0785
-1 10 5 -0.6181 0.0030
-1 10 6 -0.3408 0.1668
-1 10 7 -0.2516 0.3248
-1 10 8 -0.5511 0.2595
-1 10 9 -0.9424 -0.0623
-1 11 1 -0.1115 0.2230
-1 11 2 -0.9396 0.2346
-1 11 3 -1.2970 -0.0178
-1 11 4 -1.1162 -0.2033
-1 11 5 -0.5448 -0.0937
-1 11 6 0.1463 0.1821
-1 11 7 0.5407 0.3299
-1 12 1 -1.0646 0.8140
-1 12 2 -1.1845 0.1140
-1 12 3 -0.9946 -0.4406
0 -12 1 0.4409 0.4224
0 -12 2 0.5174 0.3669
0 -12 3 0.5592 0.0555
0 -12 4 0.3465 -0.1955
0 -11 1 -0.3274 1.1261
0 -11 2 -0.4034 0.6766
0 -11 3 -0.1817 0.1992
0 -11 4 0.0939 -0.0942
0 -11 5 0.3849 -0.1854
0 -11 6 0.6101 -0.2069
0 -11 7 0.6181 -0.2596
0 -10 1 -0.9041 -0.8517
0 -10 2 -1.1216 -0.6866
0 -10 3 -0.7874 -0.3919
0 -10 4 -0.0366 -0.0739
0 -10 5 0.6754 0.1112
0 -10 6 0.8480 0.0565
0 -10 7 0.4833 -0.1461
0 -10 8 0.0602 -0.2638
0 -10 9 -0.0775 -0.1791
0 -9 1 -1.0490 -0.1502
0 -9 2 -1.6838 0.0390
0 -9 3 -1.3116 0.1465
0 -9 4 -0.4108 0.1846
0 -9 5 0.1133 0.1053
0 -9 6 -0.1060 -0.0548
0 -9 7 -0.6264 -0.1371
0 -9 8 -0.8468 -0.0532
0 -9 9 -0.5558 0.0820
0 -9 10 0.0899 0.1012
0 -9 11 0.6893 0.0019
0 -8 1 -1.5553 1.1043
0 -8 2 -1.9977 0.6591
0 -8 3 -1.5909 0.3075
0 -8 4 -1.1294 0.0462
0 -8 5 -1.0760 -0.1426
0 -8 6 -1.1461 -0.1909
0 -8 7 -0.9086 -0.0702
0 -8 8 -0.2950 0.0943
0 -8 9 0.5247 0.1424
0 -8 10 1.2480 0.0668
0 -8 11 1.4002 -0.0060
0 -8 12 0.7499 -0.0014
0 -7 1 -0.5300 -1.2987
0 -7 2 -0.7505 -0.9232
0 -7 3 -0.9341 -0.4452
0 -7 4 -1.2029 -0.0831
0 -7 5 -1.2070 0.1352
0 -7 6 -0.7622 0.2515
0 -7 7 -0.1901 0.2552
0 -7 8 0.2037 0.1318
0 -7 9 0.4381 -0.0356
0 -7 10 0.4479 -0.1109
0 -7 11 -0.0205 -0.0519
0 -7 12 -0.8227 0.0499
0 -7 13 -1.2688 0.0938
0 -6 1 0.5160 0.1746
0 -6 2 -0.0343 0.3302
0 -6 3 -0.5446 0.2354
0 -6 4 -0.5087 0.0658
0 -6 5 0.1947 -0.0299
0 -6 6 0.9793 -0.0414
0 -6 7 1.3149 -0.0321
0 -6 8 1.3076 -0.0283
0 -6 9 1.1764 -0.0066
0 -6 10 0.7456 0.0323
0 -6 11 -0.0904 0.0384
0 -6 12 -0.9040 -0.0171
0 -6 13 -1.1967 -0.0831
0 -6 14 -0.9716 -0.0838
0 -5 1 1.8987 1.2954
0 -5 2 1.1075 0.6990
0 -5 3 0.6595 0.1781
0 -5 4 1.0299 -0.1311
0 -5 5 1.8754 -0.2366
0 -5 6 2.6358 -0.2184
0 -5 7 3.2088 -0.1501
0 -5 8 3.5613 -0.0638
0 -5 9 3.2898 0.0222
0 -5 10 2.1944 0.0700
0 -5 11 0.7794 0.0484
0 -5 12 -0.3927 -0.0165
0 -5 13 -1.3380 -0.0563
0 -5 14 -2.1107 -0.0366
0 -5 15 -2.2315 0.0067
0 -4 1 6.0690 -1.4708
0 -4 2 5.5944 -1.0282
0 -4 3 5.4045 -0.4796
0 -4 4 5.5005 -0.0231
0 -4 5 5.5105 0.2339
0 -4 6 5.4105 0.2661
0 -4 7 5.2217 0.1453
0 -4 8 4.5084 0.0022
0 -4 9 3.0271 -0.0742
0 -4 10 1.4157 -0.0833
0 -4 11 0.3535 -0.0616
0 -4 12 -0.4895 -0.0247
0 -4 13 -1.6833 0.0239
0 -4 14 -2.6666 0.0624
0 -4 15 -2.3406 0.0605
0 -3 1 12.6390 0.3853
0 -3 2 13.8285 0.4485
0 -3 3 13.9767 0.3289
0 -3 4 12.6185 0.1719
0 -3 5 10.0974 0.0278
0 -3 6 7.4407 -0.0774
0 -3 7 5.2097 -0.0933
0 -3 8 3.3336 -0.0184
0 -3 9 1.9638 0.0689
0 -3 10 1.4160 0.0918
0 -3 11 1.2520 0.0469
0 -3 12 0.5879 -0.0191
0 -3 13 -0.4612 -0.0652
0 -3 14 -0.7588 -0.0760
0 -3 15 0.0755 -0.0534
0 -3 16 0.9436 -0.0109
0 -2 1 27.1517 1.0004
0 -2 2 28.4221 0.4540
0 -2 3 25.5555 0.1246
0 -2 4 19.1255 -0.0560
0 -2 5 11.5817 -0.1674
0 -2 6 5.6407 -0.1845
0 -2 7 2.3864 -0.1069
0 -2 8 1.2752 -0.0146
0 -2 9 1.3183 0.0325
0 -2 10 1.6670 0.0485
0 -2 11 1.6950 0.0585
0 -2 12 1.3533 0.0553
0 -2 13 1.1854 0.0303
0 -2 14 1.4384 0.0019
0 -2 15 1.5270 -0.0030
0 -2 16 0.9177 0.0202
0 -1 2 38.6278 -1.2843
0 -1 3 29.7869 -0.4990
0 -1 4 17.9573 -0.0012
0 -1 5 7.4767 0.2377
0 -1 6 1.3309 0.3032
0 -1 7 -0.6587 0.2151
0 -1 8 -0.5917 0.0413
0 -1 9 -0.1424 -0.0847
0 -1 10 0.2602 -0.0952
0 -1 11 0.7223 -0.0364
0 -1 12 1.1764 0.0187
0 -1 13 1.3066 0.0406
0 -1 14 0.8343 0.0365
0 -1 15 -0.0955 0.0235
0 -1 16 -0.8401 0.0107
0 0 3 20.5248 0.4377
0 0 4 8.2566 0.0693
0 0 5 0.4423 -0.1075
0 0 6 -2.1348 -0.1345
0 0 7 -1.7592 -0.0980
0 0 8 -0.8610 -0.0185
0 0 9 -0.1317 0.0647
0 0 10 0.6363 0.0855
0 0 11 1.2028 0.0341
0 0 12 1.0311 -0.0411
0 0 13 0.1225 -0.0984
0 0 14 -0.9046 -0.1180
0 0 15 -1.4125 -0.0895
0 0 16 -1.2302 -0.0263
0 1 2 19.4979 0.7940
0 1 3 8.0311 0.0895
0 1 4 0.0349 -0.2145
0 1 5 -2.9827 -0.2630
0 1 6 -2.5601 -0.2048
0 1 7 -1.1203 -0.0979
0 1 8 0.2482 -0.0093
0 1 9 1.4589 0.0060
0 1 10 2.1606 -0.0157
0 1 11 1.9029 -0.0118
0 1 12 0.9674 0.0096
0 1 13 0.1142 0.0098
0 1 14 -0.2839 -0.0056
0 1 15 -0.3673 -0.0097
0 1 16 -0.3232 -0.0004
0 2 0 22.5578 -1.5529
0 2 1 15.7379 -1.6971
0 2 2 8.1920 -1.2688
0 2 3 2.0134 -0.5615
0 2 4 -1.3503 0.0133
0 2 5 -2.2356 0.3001
0 2 6 -1.9022 0.3525
0 2 7 -1.0658 0.2331
0 2 8 0.0235 0.0201
0 2 9 0.8411 -0.1375
0 2 10 0.9665 -0.1369
0 2 11 0.7517 -0.0298
0 2 12 0.7602 0.0700
0 2 13 0.8988 0.1154
0 2 14 0.7628 0.1128
0 2 15 0.4545 0.0661
0 2 16 0.3982 -0.0081
0 3 0 10.7016 -0.0413
0 3 1 7.9537 0.4128
0 3 2 4.7386 0.6373
0 3 3 1.8377 0.4972
0 3 4 -0.2814 0.1875
0 3 5 -1.5630 -0.0471
0 3 6 -1.9348 -0.1481
0 3 7 -1.5051 -0.1535
0 3 8 -0.8725 -0.0687
0 3 9 -0.5042 0.0741
0 3 10 -0.1443 0.1687
0 3 11 0.5175 0.1451
0 3 12 1.0507 0.0460
0 3 13 0.8754 -0.0520
0 3 14 0.2542 -0.1145
0 3 15 -0.0296 -0.1262
0 3 16 0.2283 -0.0821
0 4 0 6.1204 1.5630
0 4 1 5.1599 1.2044
0 4 2 3.3568 0.5909
0 4 3 1.2749 0.0633
0 4 4 -0.5630 -0.2009
0 4 5 -1.7071 -0.2561
0 4 6 -1.9866 -0.1981
0 4 7 -1.7138 -0.0668
0 4 8 -1.2456 0.0711
0 4 9 -0.5308 0.1151
0 4 10 0.4654 0.0494
0 4 11 1.2366 -0.0431
0 4 12 1.1919 -0.0974
0 4 13 0.4147 -0.0999
0 4 14 -0.4482 -0.0303
0 4 15 -0.8835 0.1170
0 4 16 -0.8558 0.2637
0 5 0 2.3092 -1.6948
0 5 1 2.1183 -1.6481
0 5 2 1.4618 -1.1560
0 5 3 0.4446 -0.5025
0 5 4 -0.7384 0.0004
0 5 5 -1.6736 0.2553
0 5 6 -2.0050 0.3233
0 5 7 -1.6734 0.2425
0 5 8 -0.8760 0.0376
0 5 9 0.0389 -0.1723
0 5 10 0.7431 -0.2454
0 5 11 1.0966 -0.1743
0 5 12 1.0214 -0.0493
0 5 13 0.3843 0.0912
0 5 14 -0.6152 0.2519
0 5 15 -1.2241 0.3741
0 6 0 0.9155 0.2239
0 6 1 1.1616 0.6086
0 6 2 0.9970 0.6945
0 6 3 0.1881 0.4625
0 6 4 -0.8901 0.1610
0 6 5 -1.4007 -0.0026
0 6 6 -0.8944 -0.0591
0 6 7 0.1324 -0.1169
0 6 8 0.7360 -0.1475
0 6 9 0.6499 -0.0646
0 6 10 0.5322 0.0848
0 6 11 0.7667 0.1632
0 6 12 0.6337 0.1252
0 6 13 -0.5129 0.0326
0 6 14 -1.8148 -0.0636
0 6 15 -1.8421 -0.1442
0 7 0 0.0469 1.2865
0 7 1 0.7480 0.8322
0 7 2 0.9070 0.2290
0 7 3 0.3485 -0.1430
0 7 4 -0.2202 -0.1818
0 7 5 -0.0093 -0.0951
0 7 6 0.7833 -0.0834
0 7 7 1.1257 -0.1126
0 7 8 0.6041 -0.0489
0 7 9 0.1534 0.1053
0 7 10 0.6401 0.2137
0 7 11 1.2840 0.1719
0 7 12 0.6890 -0.0181
0 7 13 -0.8734 -0.2749
0 7 14 -1.6854 -0.4615
0 8 0 -0.1863 -1.4604
0 8 1 1.2368 -1.4419
0 8 2 1.8003 -0.9692
0 8 3 1.4707 -0.3138
0 8 4 0.9752 0.1368
0 8 5 0.8102 0.2310
0 8 6 0.6572 0.1237
0 8 7 0.1195 0.0418
0 8 8 -0.3048 0.0646
0 8 9 0.1667 0.1197
0 8 10 1.1279 0.0907
0 8 11 1.2682 -0.0947
0 8 12 0.3184 -0.3885
0 8 13 -0.5015 -0.6005
0 9 0 0.1958 0.4508
0 9 1 1.2305 0.7451
0 9 2 1.5353 0.7991
0 9 3 1.2570 0.5150
0 9 4 0.9299 0.0704
0 9 5 0.7990 -0.2460
0 9 6 0.6332 -0.2850
0 9 7 0.3190 -0.1061
0 9 8 0.1377 0.1170
0 9 9 0.1398 0.1940
0 9 10 -0.1224 0.0030
0 9 11 -0.7648 -0.3902
0 9 12 -1.1420 -0.7078
0 10 0 -0.2272 0.8146
0 10 1 0.6153 0.5548
0 10 2 1.2493 0.1707
0 10 3 1.5662 -0.1587
0 10 4 1.7217 -0.3103
0 10 5 1.7140 -0.2775
0 10 6 1.3431 -0.1159
0 10 7 0.6313 0.0860
0 10 8 -0.1308 0.1811
0 10 9 -0.7376 0.0309
0 10 10 -1.0775 -0.3205
0 11 0 0.2419 -1.2755
0 11 1 1.0576 -1.0081
0 11 2 1.6973 -0.4880
0 11 3 2.0329 -0.0332
0 11 4 2.0925 0.1792
0 11 5 1.7659 0.2404
0 11 6 1.0225 0.3063
0 11 7 0.1585 0.3493
0 11 8 -0.4560 0.2193
0 12 0 0.4493 -0.0887
0 12 1 0.4791 0.3701
0 12 2 0.5590 0.5308
0 12 3 0.7424 0.2871
0 12 4 0.8599 -0.0327
0 12 5 0.7123 -0.0805
1 -12 0 -0.5917 -1.1752
1 -12 1 -0.0990 -1.0331
1 -12 2 -0.0078 -0.6583
1 -11 0 0.6806 0.0692
1 -11 1 0.8278 0.3198
1 -11 2 0.3168 0.2765
1 -11 3 -0.2689 0.0513
1 -11 4 -0.4459 -0.0588
1 -11 5 -0.1976 0.0638
1 -11 6 0.2048 0.2699
1 -10 0 0.9212 0.9904
1 -10 1 0.6303 0.6670
1 -10 2 0.1494 0.2000
1 -10 3 -0.1143 -0.0727
1 -10 4 0.0332 -0.0443
1 -10 5 0.5443 0.1289
1 -10 6 1.0216 0.2369
1 -10 7 0.9009 0.2101
1 -10 8 0.1565 0.1384
1 -10 9 -0.5043 0.1374
1 -9 0 0.2273 -1.2293
1 -9 1 0.4074 -1.2697
1 -9 2 0.4215 -0.9643
1 -9 3 0.3897 -0.4542
1 -9 4 0.5822 0.0181
1 -9 5 0.9587 0.2699
1 -9 6 0.9413 0.2678
1 -9 7 0.1582 0.1351
1 -9 8 -0.8625 0.0580
1 -9 9 -1.3254 0.1176
1 -9 10 -1.1790 0.2145
1 -9 11 -0.9055 0.2053
1 -8 0 0.5576 0.4270
1 -8 1 0.4814 0.6734
1 -8 2 0.1836 0.6512
1 -8 3 0.0236 0.4179
1 -8 4 0.2269 0.1237
1 -8 5 0.3916 -0.1206
1 -8 6 -0.0078 -0.2490
1 -8 7 -0.7408 -0.2005
1 -8 8 -1.0847 0.0150
1 -8 9 -0.8504 0.2399
1 -8 10 -0.4707 0.2774
1 -8 11 -0.1967 0.1077
1 -8 12 0.0847 -0.0831
1 -7 0 -0.2502 1.1874
1 -7 1 -0.7655 0.7392
1 -7 2 -1.0813 0.2409
1 -7 3 -1.0836 -0.0667
1 -7 4 -1.0378 -0.1784
1 -7 5 -1.2817 -0.2016
1 -7 6 -1.5820 -0.1751
1 -7 7 -1.3527 -0.0785
1 -7 8 -0.5598 0.0400
1 -7 9 0.2053 0.0666
1 -7 10 0.6015 -0.0262
1 -7 11 0.8490 -0.1177
1 -7 12 1.1015 -0.0883
1 -7 13 1.1271 0.0245
1 -6 0 -1.1600 -1.7326
1 -6 1 -1.5218 -1.6014
1 -6 2 -1.7096 -1.0129
1 -6 3 -2.0479 -0.3291
1 -6 4 -2.7116 0.1280
1 -6 5 -3.2967 0.2868
1 -6 6 -3.1889 0.2555
1 -6 7 -2.4332 0.1418
1 -6 8 -1.7070 -0.0112
1 -6 9 -1.3424 -0.1576
1 -6 10 -0.9588 -0.2111
1 -6 11 -0.1915 -0.1225
1 -6 12 0.7704 0.0369
1 -6 13 1.5072 0.1280
1 -6 14 1.7704 0.0873
1 -5 0 -3.8521 0.6435
1 -5 1 -4.9872 0.9875
1 -5 2 -5.6187 0.9511
1 -5 3 -6.0026 0.5738
1 -5 4 -5.9641 0.1305
1 -5 5 -5.1316 -0.1435
1 -5 6 -3.7293 -0.2043
1 -5 7 -2.5284 -0.1418
1 -5 8 -1.8662 -0.0521
1 -5 9 -1.3135 0.0237
1 -5 10 -0.4542 0.0756
1 -5 11 0.6079 0.0856
1 -5 12 1.6118 0.0319
1 -5 13 2.3722 -0.0722
1 -5 14 2.5601 -0.1689
1 -5 15 1.9075 -0.2011
1 -4 0 -9.6652 1.0114
1 -4 1 -11.5829 0.5419
1 -4 2 -12.0003 0.0136
1 -4 3 -10.9515 -0.2670
1 -4 4 -8.4883 -0.2533
1 -4 5 -5.2795 -0.1039
1 -4 6 -2.5434 0.0195
1 -4 7 -0.9623 0.0609
1 -4 8 -0.2106 0.0476
1 -4 9 0.2233 0.0255
1 -4 10 0.4416 0.0173
1 -4 11 0.5486 0.0192
1 -4 12 0.8018 0.0181
1 -4 13 1.0137 0.0027
1 -4 14 0.6069 -0.0356
1 -4 15 -0.3443 -0.0942
1 -3 0 -17.5318 -1.8899
1 -3 1 -19.8303 -1.6990
1 -3 2 -18.8439 -1.0777
1 -3 3 -14.6709 -0.3650
1 -3 4 -8.5394 0.1338
1 -3 5 -2.7218 0.3291
1 -3 6 0.8984 0.2944
1 -3 7 2.0433 0.1551
1 -3 8 1.5625 0.0232
1 -3 9 0.3848 -0.0425
1 -3 10 -0.6888 -0.0463
1 -3 11 -1.0493 -0.0187
1 -3 12 -0.8840 0.0147
1 -3 13 -1.0815 0.0266
1 -3 14 -1.8778 -0.0137
1 -3 15 -2.2479 -0.1050
1 -3 16 -1.3577 -0.1938
1 -2 0 -27.3929 1.0853
1 -2 1 -27.9888 1.3320
1 -2 2 -23.4008 1.1114
1 -2 3 -14.8794 0.5693
1 -2 4 -5.3885 0.0443
1 -2 5 1.7525 -0.2553
1 -2 6 4.9054 -0.3179
1 -2 7 4.6620 -0.2095
1 -2 8 2.7352 -0.0237
1 -2 9 0.7933 0.1162
1 -2 10 -0.1902 0.1311
1 -2 11 -0.3899 0.0540
1 -2 12 -0.8122 -0.0275
1 -2 13 -1.8751 -0.0758
1 -2 14 -2.5816 -0.1146
1 -2 15 -1.8147 -0.1594
1 -2 16 -0.0901 -0.1803
1 -1 0 -27.5338 1.0162
1 -1 1 -23.7711 0.4648
1 -1 2 -15.9362 -0.0771
1 -1 3 -6.3507 -0.2753
1 -1 4 1.7463 -0.1924
1 -1 5 5.9637 -0.0767
1 -1 6 6.1869 -0.0276
1 -1 7 4.1422 -0.0030
1 -1 8 1.8477 0.0049
1 -1 9 0.4579 -0.0322
1 -1 10 -0.0436 -0.0773
1 -1 11 -0.4151 -0.0581
1 -1 12 -1.1530 0.0242
1 -1 13 -1.7711 0.0844
1 -1 14 -1.4064 0.0496
1 -1 15 -0.1336 -0.0651
1 -1 16 0.9220 -0.1733
1 -1 17 0.9642 -0.2008
1 0 3 1.5005 -0.2297
1 0 4 4.8890 0.2497
1 0 5 5.3202 0.3326
1 0 6 3.8523 0.2547
1 0 7 1.9883 0.1515
1 0 8 0.5089 0.0329
1 0 9 -0.4987 -0.0680
1 0 10 -1.0993 -0.0933
1 0 11 -1.3629 -0.0461
1 0 12 -1.4005 0.0147
1 0 13 -1.2321 0.0385
1 0 14 -0.8056 0.0130
1 0 15 -0.2549 -0.0348
1 0 16 0.1172 -0.0589
1 0 17 0.1914 -0.0420
1 1 3 0.5153 0.6299
1 1 4 0.7097 -0.0247
1 1 5 0.9382 -0.3475
1 1 6 1.5628 -0.3195
1 1 7 2.0149 -0.1478
1 1 8 1.5492 0.0209
1 1 9 0.4571 0.1290
1 1 10 -0.3470 0.1388
1 1 11 -0.6774 0.0634
1 1 12 -1.0954 -0.0200
1 1 13 -1.7216 -0.0531
1 1 14 -1.9608 -0.0389
1 1 15 -1.4878 0.0051
1 1 16 -0.7579 0.0655
1 1 17 -0.3464 0.1112
1 2 0 4.1854 1.0257
1 2 1 0.4534 0.6109
1 2 2 -2.7977 -0.0108
1 2 3 -4.4328 -0.3756
1 2 4 -3.6949 -0.3115
1 2 5 -0.7842 -0.0710
1 2 6 2.4570 0.0621
1 2 7 3.8098 0.0603
1 2 8 2.9411 0.0186
1 2 9 1.4000 -0.0258
1 2 10 0.3241 -0.0555
1 2 11 -0.5972 -0.0278
1 2 12 -1.7065 0.0494
1 2 13 -2.3588 0.1008
1 2 14 -1.9775 0.0844
1 2 15 -1.1103 0.0294
1 2 16 -0.6802 -0.0309
1 2 17 -0.7733 -0.0852
1 3 0 0.5646 -1.6836
1 3 1 -4.0031 -1.6533
1 3 2 -6.6541 -1.1084
1 3 3 -6.3560 -0.2973
1 3 4 -3.0887 0.2962
1 3 5 1.3267 0.4346
1 3 6 4.0676 0.2755
1 3 7 3.8889 0.0711
1 3 8 2.0899 -0.0694
1 3 9 0.4618 -0.1229
1 3 10 -0.6206 -0.0792
1 3 11 -1.4996 0.0114
1 3 12 -1.9239 0.0548
1 3 13 -1.5005 0.0259
1 3 14 -0.6802 -0.0229
1 3 15 -0.2993 -0.0612
1 3 16 -0.4804 -0.1024
1 3 17 -0.6608 -0.1387
1 4 0 -2.4050 0.8046
1 4 1 -4.6853 1.0250
1 4 2 -5.2227 1.0125
1 4 3 -3.5985 0.6488
1 4 4 -0.4279 0.1081
1 4 5 2.3674 -0.2815
1 4 6 3.1649 -0.3648
1 4 7 2.2017 -0.2326
1 4 8 0.8304 -0.0336
1 4 9 -0.1982 0.1325
1 4 10 -0.9562 0.1830
1 4 11 -1.4775 0.0838
1 4 12 -1.6028 -0.0802
1 4 13 -1.4177 -0.1777
1 4 14 -1.1892 -0.1719
1 4 15 -0.9953 -0.1163
1 4 16 -0.7687 -0.0526
1 5 0 -1.6282 0.5967
1 5 1 -2.4380 0.3145
1 5 2 -2.6011 -0.0731
1 5 3 -1.6767 -0.3222
1 5 4 -0.0718 -0.2963
1 5 5 1.0534 -0.1022
1 5 6 1.0419 0.0654
1 5 7 0.2945 0.1324
1 5 8 -0.4557 0.1243
1 5 9 -0.9119 0.0497
1 5 10 -1.2396 -0.0727
1 5 11 -1.6629 -0.1512
1 5 12 -2.0722 -0.1075
1 5 13 -2.0283 0.0206
1 5 14 -1.3232 0.1450
1 5 15 -0.4028 0.2336
1 5 16 0.0900 0.2843
1 6 0 -1.0971 -1.4126
1 6 1 -1.5582 -1.2799
1 6 2 -1.7668 -0.8214
1 6 3 -1.3253 -0.2313
1 6 4 -0.6306 0.2021
1 6 5 -0.4370 0.3384
1 6 6 -0.8949 0.2630
1 6 7 -1.3969 0.1171
1 6 8 -1.3835 -0.0387
1 6 9 -1.0895 -0.1614
1 6 10 -1.2159 -0.1690
1 6 11 -1.8129 -0.0436
1 6 12 -1.9685 0.1114
1 6 13 -0.9984 0.1996
1 6 14 0.5172 0.2338
1 6 15 1.4490 0.2480
1 7 0 -0.1904 0.9937
1 7 1 -0.8854 1.1168
1 7 2 -1.4086 0.9384
1 7 3 -1.5436 0.5034
1 7 4 -1.5772 0.0388
1 7 5 -1.7250 -0.2314
1 7 6 -1.6912 -0.2748
1 7 7 -1.1099 -0.2073
1 7 8 -0.3519 -0.1015
1 7 9 -0.3548 0.0560
1 7 10 -1.3251 0.2219
1 7 11 -2.1621 0.2611
1 7 12 -1.7724 0.1155
1 7 13 -0.4842 -0.1030
1 7 14 0.5489 -0.2522
1 7 15 0.8601 -0.3012
1 8 0 -0.0389 0.3621
1 8 1 -0.7775 0.0241
1 8 2 -1.3545 -0.3167
1 8 3 -1.6606 -0.4017
1 8 4 -1.7051 -0.2232
1 8 5 -1.4199 -0.0167
1 8 6 -0.7617 0.0293
1 8 7 -0.0946 -0.0234
1 8 8 -0.0993 -0.0002
1 8 9 -0.8836 0.1173
1 8 10 -1.5325 0.1675
1 8 11 -1.1607 0.0351
1 8 12 -0.1037 -0.2095
1 8 13 0.6277 -0.4120
1 8 14 0.7071 -0.4776
1 9 0 0.1942 -1.1500
1 9 1 -0.3369 -1.0626
1 9 2 -0.9621 -0.5922
1 9 3 -1.3767 0.0106
1 9 4 -1.3682 0.3458
1 9 5 -0.9961 0.2832
1 9 6 -0.5762 0.0628
1 9 7 -0.4799 -0.0249
1 9 8 -0.6967 0.0474
1 9 9 -0.6731 0.0890
1 9 10 0.0024 -0.0402
1 9 11 0.8908 -0.2910
1 9 12 1.2348 -0.5054
1 9 13 0.9927 -0.5482
1 10 0 0.6061 0.7997
1 10 1 -0.3191 0.8732
1 10 2 -1.2796 0.8124
1 10 3 -1.7104 0.4816
1 10 4 -1.5316 -0.0038
1 10 5 -1.0507 -0.3209
1 10 6 -0.6012 -0.2806
1 10 7 -0.2784 -0.0208
1 10 8 0.0979 0.1574
1 10 9 0.6262 0.0730
1 10 10 0.9601 -0.2233
1 10 11 0.6979 -0.5264
1 11 0 0.1701 0.0170
1 11 1 -0.4498 -0.1285
1 11 2 -0.6605 -0.2558
1 11 3 -0.3972 -0.3296
1 11 4 0.0117 -0.2675
1 11 5 0.2827 -0.0616
1 11 6 0.3794 0.1728
1 11 7 0.4865 0.2803
1 11 8 0.7749 0.1682
1 11 9 1.0596 -0.1320
1 11 10 0.9309 -0.4483
1 12 0 -0.1998 -1.0240
1 12 1 -0.0087 -0.7721
1 12 2 0.5536 -0.3300
1 12 3 1.0955 0.0546
1 12 4 1.2664 0.2445
1 12 5 0.9791 0.2938
1 12 6 0.4811 0.3168
1 12 7 0.2435 0.3031
2 -11 0 0.0038 -0.9769
2 -11 1 0.2027 -0.7011
2 -11 2 0.1895 -0.3134
2 -11 3 -0.0837 -0.1519
2 -11 4 -0.2610 -0.2593
2 -11 5 -0.1308 -0.3781
2 -10 0 0.4605 0.6276
2 -10 1 0.4445 0.9312
2 -10 2 0.0280 0.8104
2 -10 3 -0.2608 0.3063
2 -10 4 -0.0624 -0.2004
2 -10 5 0.3549 -0.3908
2 -10 6 0.6751 -0.2857
2 -10 7 0.9216 -0.1237
2 -10 8 0.9968 -0.0732
2 -9 0 -0.0059 0.4896
2 -9 1 -0.3126 0.2910
2 -9 2 -0.4438 -0.0549
2 -9 3 -0.0702 -0.2675
2 -9 4 0.4853 -0.2182
2 -9 5 0.8098 -0.0348
2 -9 6 1.0162 0.0705
2 -9 7 1.2433 0.0042
2 -9 8 1.1578 -0.1686
2 -9 9 0.5766 -0.3154
2 -9 10 0.0139 -0.3448
2 -8 0 -0.5168 -1.1186
2 -8 1 0.2712 -1.0645
2 -8 2 1.1542 -0.7139
2 -8 3 1.6978 -0.2232
2 -8 4 1.5548 0.1568
2 -8 5 1.0515 0.2908
2 -8 6 0.7411 0.2144
2 -8 7 0.6056 0.0379
2 -8 8 0.2982 -0.1373
2 -8 9 -0.1430 -0.2381
2 -8 10 -0.4107 -0.2369
2 -8 11 -0.4344 -0.1677
2 -8 12 -0.2963 -0.0892
2 -7 0 1.7038 0.9424
2 -7 1 2.8803 1.0449
2 -7 2 3.3796 0.8852
2 -7 3 2.9865 0.4930
2 -7 4 2.0838 0.0629
2 -7 5 1.3463 -0.1971
2 -7 6 1.0381 -0.2265
2 -7 7 0.9771 -0.1150
2 -7 8 0.9807 0.0129
2 -7 9 0.9016 0.0811
2 -7 10 0.5532 0.0669
2 -7 11 0.0839 -0.0087
2 -7 12 0.0183 -0.0861
2 -7 13 0.4677 -0.1075
2 -6 0 3.5744 0.2182
2 -6 1 4.5315 -0.0930
2 -6 2 4.6460 -0.3465
2 -6 3 4.0616 -0.3886
2 -6 4 3.1911 -0.2303
2 -6 5 2.3183 -0.0096
2 -6 6 1.6106 0.1386
2 -6 7 1.2744 0.1640
2 -6 8 1.2329 0.0921
2 -6 9 0.9863 -0.0173
2 -6 10 0.3766 -0.0962
2 -6 11 0.0780 -0.0909
2 -6 12 0.6246 -0.0019
2 -6 13 1.3750 0.0975
2 -6 14 1.2706 0.1163
2 -5 0 5.7900 -1.3936
2 -5 1 7.0912 -1.1489
2 -5 2 7.2841 -0.5893
2 -5 3 6.4784 -0.0436
2 -5 4 4.8651 0.2381
2 -5 5 2.7959 0.2563
2 -5 6 0.9731 0.1561
2 -5 7 -0.0797 0.0478
2 -5 8 -0.6166 -0.0347
2 -5 9 -1.0727 -0.0728
2 -5 10 -1.1043 -0.0388
2 -5 11 -0.0893 0.0566
2 -5 12 1.5390 0.1378
2 -5 13 2.4129 0.1225
2 -5 14 1.8316 0.0096
2 -5 15 0.5288 -0.1114
2 -4 0 8.0047 1.2451
2 -4 1 8.9028 1.4042
2 -4 2 8.4443 1.1313
2 -4 3 6.8094 0.5103
2 -4 4 4.2957 -0.0932
2 -4 5 1.6325 -0.3778
2 -4 6 -0.2673 -0.3342
2 -4 7 -1.1170 -0.1479
2 -4 8 -1.2625 0.0183
2 -4 9 -0.8402 0.1145
2 -4 10 0.3479 0.1475
2 -4 11 2.0049 0.1138
2 -4 12 3.1366 0.0077
2 -4 13 2.9850 -0.1337
2 -4 14 1.7453 -0.2307
2 -4 15 0.2454 -0.2253
2 -3 0 9.2755 0.0544
2 -3 1 9.8669 -0.2650
2 -3 2 9.0742 -0.5489
2 -3 3 7.0191 -0.5385
2 -3 4 4.1199 -0.2377
2 -3 5 1.2394 0.1003
2 -3 6 -0.8418 0.2461
2 -3 7 -1.8449 0.1755
2 -3 8 -1.7830 0.0154
2 -3 9 -0.8336 -0.1031
2 -3 10 0.4670 -0.1305
2 -3 11 1.4346 -0.0944
2 -3 12 1.7780 -0.0465
2 -3 13 1.5676 -0.0165
2 -3 14 0.8272 -0.0081
2 -3 15 -0.2880 -0.0191
2 -3 16 -1.0995 -0.0471
2 -2 0 7.4323 -1.2789
2 -2 1 7.6739 -1.1005
2 -2 2 7.1178 -0.5775
2 -2 3 5.7667 -0.0023
2 -2 4 3.7785 0.3071
2 -2 5 1.5257 0.2960
2 -2 6 -0.4921 0.1339
2 -2 7 -1.6922 -0.0078
2 -2 8 -1.7793 -0.0675
2 -2 9 -1.1605 -0.0609
2 -2 10 -0.5141 -0.0291
2 -2 11 0.0337 -0.0081
2 -2 12 0.7160 -0.0092
2 -2 13 1.2387 -0.0198
2 -2 14 0.9560 -0.0267
2 -2 15 0.0142 -0.0288
2 -2 16 -0.5809 -0.0298
2 -1 0 0.3410 1.3546
2 -1 1 1.4294 1.4051
2 -1 2 3.0282 1.0890
2 -1 3 4.2796 0.4606
2 -1 4 4.3564 -0.1429
2 -1 5 3.0263 -0.4213
2 -1 6 1.0208 -0.3605
2 -1 7 -0.4450 -0.1422
2 -1 8 -0.8057 0.0622
2 -1 9 -0.4754 0.1652
2 -1 10 0.0346 0.1506
2 -1 11 0.7039 0.0659
2 -1 12 1.4747 -0.0103
2 -1 13 1.8651 -0.0321
2 -1 14 1.6068 -0.0123
2 -1 15 1.1320 0.0095
2 -1 16 0.9054 0.0087
2 -1 17 0.7290 -0.0076
2 0 0 -3.5645 -0.1689
2 0 1 1.2772 -0.3791
2 0 2 6.1030 -0.5526
2 0 3 8.8847 -0.4682
2 0 4 8.5209 -0.1441
2 0 5 5.4563 0.1553
2 0 6 1.5632 0.2383
2 0 7 -1.1305 0.1486
2 0 8 -1.8824 0.0177
2 0 9 -1.3376 -0.0814
2 0 10 -0.4093 -0.1142
2 0 11 0.5513 -0.0592
2 0 12 1.5784 0.0500
2 0 13 2.6045 0.1262
2 0 14 3.3505 0.1035
2 0 15 3.4795 -0.0110
2 0 16 2.7988 -0.1494
2 0 17 1.5268 -0.2292
2 1 0 -0.8053 -1.1228
2 1 1 6.3470 -0.9235
2 1 2 11.3183 -0.4218
2 1 3 12.4713 0.1147
2 1 4 9.7034 0.3411
2 1 5 4.5374 0.2288
2 1 6 -0.3903 0.0415
2 1 7 -2.9233 -0.0320
2 1 8 -2.8812 -0.0263
2 1 9 -1.6943 -0.0235
2 1 10 -0.5486 -0.0253
2 1 11 0.6269 -0.0174
2 1 12 2.2706 -0.0183
2 1 13 3.9924 -0.0352
2 1 14 4.7859 -0.0465
2 1 15 4.1554 -0.0318
2 1 16 2.6089 0.0157
2 1 17 1.1112 0.0858
2 2 0 5.1548 1.2796
2 2 1 10.2476 1.2777
2 2 2 12.1801 0.9853
2 2 3 10.6194 0.3730
2 2 4 6.2730 -0.2544
2 2 5 1.1278 -0.5124
2 2 6 -2.2026 -0.3568
2 2 7 -2.5037 -0.0694
2 2 8 -0.9869 0.1076
2 2 9 0.4007 0.1430
2 2 10 1.1801 0.0923
2 2 11 2.0987 0.0018
2 2 12 3.3031 -0.0702
2 2 13 3.9188 -0.0738
2 2 14 3.3477 -0.0200
2 2 15 2.0434 0.0496
2 2 16 0.8630 0.1145
2 2 17 0.2361 0.1525
2 3 0 7.4507 -0.3038
2 3 1 9.0869 -0.4321
2 3 2 8.5735 -0.5577
2 3 3 6.0964 -0.5022
2 3 4 2.4804 -0.1779
2 3 5 -0.3850 0.2019
2 3 6 -0.8947 0.3413
2 3 7 0.4674 0.2073
2 3 8 1.7928 0.0038
2 3 9 2.1453 -0.1102
2 3 10 2.1868 -0.1171
2 3 11 2.5354 -0.0451
2 3 12 2.7953 0.0599
2 3 13 2.4279 0.1111
2 3 14 1.5533 0.0587
2 3 15 0.5918 -0.0384
2 3 16 -0.1755 -0.0966
2 3 17 -0.5235 -0.1131
2 4 0 2.7486 -0.8802
2 4 1 3.0214 -0.7109
2 4 2 3.0217 -0.3277
2 4 3 2.4913 0.1389
2 4 4 1.7693 0.3993
2 4 5 1.7648 0.3044
2 4 6 2.5709 0.0323
2 4 7 3.1684 -0.1376
2 4 8 2.9242 -0.1300
2 4 9 2.3955 -0.0473
2 4 10 2.2818 0.0310
2 4 11 2.4990 0.0789
2 4 12 2.6140 0.0545
2 4 13 2.3702 -0.0488
2 4 14 1.5750 -0.1368
2 4 15 0.2547 -0.1126
2 4 16 -0.9203 -0.0026
2 4 17 -1.1120 0.0887
2 5 0 -1.3860 1.1437
2 5 1 -0.3523 1.0937
2 5 2 1.2332 0.8501
2 5 3 2.5697 0.3836
2 5 4 3.4740 -0.1541
2 5 5 4.0542 -0.4659
2 5 6 4.1335 -0.4047
2 5 7 3.6306 -0.1316
2 5 8 2.9529 0.0930
2 5 9 2.5092 0.1677
2 5 10 2.2995 0.1337
2 5 11 2.1991 0.0362
2 5 12 2.0484 -0.0821
2 5 13 1.3878 -0.1399
2 5 14 -0.1188 -0.0824
2 5 15 -1.8344 0.0479
2 5 16 -2.4920 0.1650
2 6 0 -2.0640 -0.4132
2 6 1 -0.2389 -0.4771
2 6 2 1.8103 -0.5044
2 6 3 3.3029 -0.4341
2 6 4 4.0391 -0.1998
2 6 5 4.0880 0.1163
2 6 6 3.6128 0.3056
2 6 7 2.8798 0.2533
2 6 8 2.0829 0.0540
2 6 9 1.3170 -0.1206
2 6 10 0.7977 -0.1779
2 6 11 0.6770 -0.1092
2 6 12 0.5873 0.0478
2 6 13 -0.0612 0.2040
2 6 14 -1.1808 0.2657
2 6 15 -1.9117 0.2301
2 6 16 -1.6132 0.1707
2 7 0 -1.1265 -0.6085
2 7 1 0.5917 -0.4335
2 7 2 2.1423 -0.1741
2 7 3 3.1120 0.0933
2 7 4 3.3922 0.2564
2 7 5 3.0226 0.2418
2 7 6 2.1952 0.0958
2 7 7 1.2145 -0.0594
2 7 8 0.4071 -0.1441
2 7 9 0.0502 -0.1444
2 7 10 0.1801 -0.0580
2 7 11 0.4632 0.0872
2 7 12 0.4979 0.1834
2 7 13 0.2383 0.1284
2 7 14 -0.0500 -0.0335
2 7 15 -0.1267 -0.1542
2 8 0 0.2983 1.0324
2 8 1 1.3297 0.9383
2 8 2 2.1716 0.6226
2 8 3 2.6130 0.1954
2 8 4 2.4311 -0.1551
2 8 5 1.6356 -0.2893
2 8 6 0.6474 -0.2196
2 8 7 0.0619 -0.0761
2 8 8 0.1329 0.0370
2 8 9 0.4941 0.1163
2 8 10 0.5504 0.1691
2 8 11 0.1880 0.1225
2 8 12 -0.1732 -0.0878
2 8 13 -0.2770 -0.3735
2 8 14 -0.3139 -0.5462
2 9 0 0.4696 -0.4506
2 9 1 1.1087 -0.5633
2 9 2 1.8504 -0.5889
2 9 3 2.2862 -0.4080
2 9 4 2.0468 -0.0814
2 9 5 1.2464 0.1705
2 9 6 0.4732 0.2030
2 9 7 0.2188 0.0966
2 9 8 0.3316 0.0299
2 9 9 0.2702 0.0477
2 9 10 -0.0608 0.0226
2 9 11 -0.1650 -0.1516
2 9 12 0.1708 -0.3990
2 9 13 0.4462 -0.5375
2 10 0 -0.0700 -0.3555
2 10 1 0.2639 -0.3040
2 10 2 0.7359 -0.0567
2 10 3 1.0601 0.2536
2 10 4 1.0081 0.3365
2 10 5 0.6027 0.1230
2 10 6 0.1138 -0.1197
2 10 7 -0.2449 -0.1189
2 10 8 -0.5067 0.0730
2 10 9 -0.6510 0.1679
2 10 10 -0.3976 -0.0045
2 10 11 0.2989 -0.3254
2 10 12 0.8703 -0.5413
2 11 0 0.0139 0.7212
2 11 1 -0.5327 0.5935
2 11 2 -0.8204 0.4896
2 11 3 -0.6646 0.2483
2 11 4 -0.3456 -0.1446
2 11 5 -0.2432 -0.4123
2 11 6 -0.4048 -0.3124
2 11 7 -0.6557 0.0334
2 11 8 -0.8357 0.2630
2 11 9 -0.7693 0.1608
2 11 10 -0.3735 -0.1667
2 12 0 0.2199 -0.5255
2 12 1 -0.6100 -0.4792
2 12 2 -0.8583 -0.2912
2 12 3 -0.4762 -0.1615
2 12 4 -0.0274 -0.1035
2 12 5 0.0971 -0.0094
2 12 6 -0.0515 0.1337
2 12 7 -0.3191 0.2113
2 12 8 -0.5608 0.1302
2 13 0 0.1610 -0.4914
2 13 1 -0.3231 -0.2271
2 13 2 -0.3037 0.0837
2 13 3 -0.0167 0.2201
3 -11 0 -1.4370 -0.6667
3 -11 1 -1.6047 -0.6457
3 -11 2 -1.1006 -0.5540
3 -10 0 -2.1590 -0.4883
3 -10 1 -1.9119 -0.4403
3 -10 2 -1.1413 -0.3343
3 -10 3 -0.7395 -0.1873
3 -10 4 -0.8267 -0.0525
3 -10 5 -0.7646 0.0496
3 -10 6 -0.3413 0.1258
3 -10 7 -0.0421 0.1627
3 -9 0 -1.1916 0.8470
3 -9 1 -1.1102 0.7915
3 -9 2 -1.0934 0.5102
3 -9 3 -1.3944 0.1389
3 -9 4 -1.5050 -0.1075
3 -9 5 -1.1300 -0.1278
3 -9 6 -0.7026 -0.0129
3 -9 7 -0.5996 0.0948
3 -9 8 -0.6198 0.1638
3 -9 9 -0.5163 0.2434
3 -8 0 -1.6506 -0.2080
3 -8 1 -2.2627 -0.3541
3 -8 2 -2.5910 -0.4701
3 -8 3 -2.4197 -0.3743
3 -8 4 -1.7625 -0.0788
3 -8 5 -1.1631 0.1861
3 -8 6 -1.0159 0.2272
3 -8 7 -1.0978 0.0977
3 -8 8 -1.0816 0.0024
3 -8 9 -0.9277 0.0489
3 -8 10 -0.5970 0.1640
3 -8 11 -0.0527 0.2274
3 -7 0 -3.1928 -0.4828
3 -7 1 -3.3081 -0.4299
3 -7 2 -2.7251 -0.2028
3 -7 3 -1.7975 0.1048
3 -7 4 -1.1916 0.2656
3 -7 5 -1.2152 0.1668
3 -7 6 -1.4987 -0.0568
3 -7 7 -1.6315 -0.1740
3 -7 8 -1.5862 -0.0965
3 -7 9 -1.3236 0.0728
3 -7 10 -0.7417 0.1907
3 -7 11 -0.2329 0.2084
3 -7 12 -0.4155 0.1626
3 -7 13 -1.0722 0.0993
3 -6 0 -2.9042 0.9733
3 -6 1 -2.9566 0.8894
3 -6 2 -2.5931 0.6620
3 -6 3 -2.2525 0.2968
3 -6 4 -2.1328 -0.0957
3 -6 5 -1.8853 -0.3380
3 -6 6 -1.2580 -0.3278
3 -6 7 -0.5522 -0.1325
3 -6 8 -0.0234 0.0747
3 -6 9 0.4803 0.1644
3 -6 10 0.8150 0.1292
3 -6 11 0.3528 0.0385
3 -6 12 -0.8766 -0.0437
3 -6 13 -1.7214 -0.0892
3 -6 14 -1.3224 -0.0941
3 -5 0 -3.3899 -0.6121
3 -5 1 -3.8560 -0.6807
3 -5 2 -3.7905 -0.6074
3 -5 3 -3.3727 -0.3757
3 -5 4 -2.5106 -0.0648
3 -5 5 -1.1908 0.1857
3 -5 6 0.0201 0.2723
3 -5 7 0.5717 0.1869
3 -5 8 0.6841 0.0074
3 -5 9 0.7582 -0.1543
3 -5 10 0.5269 -0.2166
3 -5 11 -0.3330 -0.1686
3 -5 12 -1.2067 -0.0588
3 -5 13 -1.1397 0.0511
3 -5 14 -0.1979 0.1186
3 -5 15 0.5984 0.1267
3 -4 0 -3.7164 -0.4529
3 -4 1 -4.0650 -0.2674
3 -4 2 -3.9117 0.0264
3 -4 3 -3.2520 0.2457
3 -4 4 -1.9727 0.2549
3 -4 5 -0.4827 0.1076
3 -4 6 0.4617 -0.0388
3 -4 7 0.7219 -0.0928
3 -4 8 0.8138 -0.0707
3 -4 9 0.9550 -0.0233
3 -4 10 0.8504 0.0162
3 -4 11 0.4563 0.0309
3 -4 12 0.2140 0.0205
3 -4 13 0.3986 0.0064
3 -4 14 0.7627 0.0134
3 -4 15 0.9166 0.0411
3 -3 0 -2.4807 1.0670
3 -3 1 -3.3788 0.9897
3 -3 2 -4.1857 0.6530
3 -3 3 -4.2510 0.1347
3 -3 4 -3.1848 -0.2856
3 -3 5 -1.4436 -0.3844
3 -3 6 0.2493 -0.2094
3 -3 7 1.5875 0.0188
3 -3 8 2.5192 0.1463
3 -3 9 2.9146 0.1629
3 -3 10 2.6721 0.1134
3 -3 11 1.8781 0.0292
3 -3 12 0.7951 -0.0524
3 -3 13 -0.1356 -0.0752
3 -3 14 -0.4681 -0.0136
3 -3 15 -0.2000 0.0874
3 -3 16 0.1519 0.1505
3 -2 0 0.2219 -0.7476
3 -2 1 -1.5504 -0.7790
3 -2 2 -3.4781 -0.7134
3 -2 3 -4.3781 -0.4407
3 -2 4 -3.7052 -0.0073
3 -2 5 -1.8527 0.3326
3 -2 6 0.2936 0.3690
3 -2 7 1.8736 0.1573
3 -2 8 2.4508 -0.0726
3 -2 9 2.1043 -0.1634
3 -2 10 1.0801 -0.1314
3 -2 11 -0.4147 -0.0657
3 -2 12 -1.8881 -0.0067
3 -2 13 -2.5214 0.0587
3 -2 14 -1.9623 0.1262
3 -2 15 -0.8501 0.1515
3 -2 16 -0.0829 0.1068
3 -1 0 1.3476 -0.1673
3 -1 1 -1.6778 -0.0699
3 -1 2 -4.5889 0.1219
[truncated: 347,962 more chars]
